# Supplementary material for: Informing climate-health adaptation options through mapping the needs and potential for integrated climate-driven early warning forecasting systems in South Asia—A scoping review
Source: PLoS One. 2024 Oct 24;19(10):e0309757. doi: 10.1371/journal.pone.0309757 (PMC11500899; doi:10.1371/journal.pone.0309757)
Supplement: S2 File — (XLSX) [file pone.0309757.s010.xlsx]

## Sheet: Risk of bias scoring
		Selection Bias
Article's Digital Object Identifier (DOI):	Article Title:	Was the study population clearly specified and defined?	Did sampling methods increase the likelihood of a balanced and objective sample?	Did authors use explicit inclusion and exclusion criteria	Did authors select samples that well represent the population?	Overall risk of bias (Low/High/Unclear)
10.1016/j.envres.2020.110303	COVID-19 pandemic, dengue epidemic, and climate change vulnerability in Bangladesh: Scenario assessment for strategic management and policy implications	Yes	Yes	Yes	Yes	Low
10.1007/s10668-021-01792-4	A critical assessment of mosquito control and the influence of climate change on mosquito-borne disease epidemics	Yes	Unclear	Yes	Yes	Low
doi/full/10.5555/20043168847	A focus of lymphatic filariasis in a tea garden worker community of central Assam	Yes	No	Yes	Yes	Unclear
10.1186/s12936-021-03607-3	A model for malaria elimination based on learnings from the Malaria Elimination Demonstration Project, Mandla district, Madhya Pradesh	Yes	Unclear	Yes	unclear	Unclear
10.4103/jfmpc.jfmpc_716_19	A notorious vector-borne disease: Dengue fever, its evolution as public health threat.	Yes	No	Yes	Yes	Unclear
10.54302/mausam.v72i2.611	A pilot study on assessing the effect of climate on the incidence of vector borne disease at Pune and Pimpri-Chinchwad area, Maharashtra	Yes	Yes	Yes	Yes	Low
10.1046/j.1365-3156.2000.00659.x	A programme to eliminate lymphatic filariasis in Tamil Nadu state, India: compliance with annual single-dose DEC mass treatment and some related operational aspects.	Yes	Unclear	Yes	Yes	Low
10.3390/ijerph13111087	A Spatial Hierarchical Analysis of the Temporal Influences of the El Nino-Southern Oscillation and Weather on Dengue in Kalutara District, Sri Lanka	Yes	Yes	Unclear	Yes	Low
10.1186/s40249-015-0075-8	A study of the correlation between dengue and weather in Kandy City, Sri Lanka (2003-2012) and lessons learned	Yes	Yes	Unclear	Yes	Unclear
10.1016/j.parint.2018.10.003	A surveillance system for lymphatic filariasis after its elimination in Sri Lanka.	Yes	Yes	Yes	Yes	Unclear
10.3402/iee.v6.30822	A systematic review of knowledge, attitudes and beliefs about malaria among the South Asian population	Yes	Unclear	Yes	Yes	Low
10.3389/fpubh.2018.00020	Added to library on 10 Feb 2022 by You Human West Nile Virus Disease Outbreak in Pakistan, 2015-2016.	Yes	Unclear	Yes	unclear	Unclear
10.1016/j.trstmh.2005.07.016,	Adverse reactions following mass drug administration during the Programme to Eliminate Lymphatic Filariasis in Orissa State, India	Yes	Yes	Yes	Yes	Low
10.1186/s12936-016-1177-x,	Anopheles subpictus carry human malaria parasites in an urban area of Western India and may facilitate perennial malaria transmission	Yes	Unclear	Yes	Yes	Low
10.54302/mausam.v70i4.264	Application of spatial technology in malaria information infrastructure mapping with climate change perspective in Maharashtra, India	Yes	Yes	Yes	Yes	Low
10.4103/0255-0857.115640	Assessing effect of climate on the incidence of dengue in Tamil Nadu	Yes	unlear	unclear	Yes	Unclear
10.1016/j.scitotenv.2021.148769	Association between climate and infectious diseases among children in Varanasi city, India: A prospective cohort study.	Yes	Yes	Yes	Yes	Low
10.1007/s10393-013-0849-z	Association of weather and anthropogenic factors for transmission of Japanese encephalitis in an endemic area of India	Yes	Unclear	No	Yes	Unlear
10.1016/j.meegid.2021.104987	Asymptomatic malaria infection prevailing risks for human health and malaria elimination	Yes	Unclear	No	Uncleaer	High
10.4103/0972-9062.313970	Awareness and impact of Lymphatic Filariasis among school children in rural endemic areas of West Bengal, India	Yes	Yes	Yes	Yes	Low
10.4103/ijph.IJPH_306_17	Basis of Science Policies for Infectious Disease Challenges in India	Yes	No	Uncler	unclear	Unclear
PMC3612321	Battling malaria iceberg incorporating strategic reforms in achieving Millennium Development Goals & malaria elimination in India	Yes	No	No	Unclear	High
10.1016/j.ijid.2020.02.055	Can cholera 'hotspots' be converted to cholera 'coldspots' in cholera endemic countries? The Matlab, Bangladesh experience	Yes	Unclear	No	Unclear	unclear
10.1371/journal.pntd.0009624	Changing epidemiology of dengue in Sri Lanka-Challenges for the future	Yes	unclear	No	unclear	unclear
10.1007/978-981-10-7572-8_3	Changing trend of infectious diseases in nepal	Yes	Unclear	No	unclear	unclear
10.1186/s12936-015-0697-0	Characterization of imported malaria, the largest threat to sustained malaria elimination from Sri Lanka	Yes	unclear	No	unclear	Low
10.1016/j.cimid.2013.10.006	Characterization of West Nile virus (WNV) isolates from Assam, India: Insights into the circulating WNV in northeastern India	Yes	No	uclear	unclear	Low
10.1186/1475-2875-11-170	Characterizing the spatial and temporal variation of malaria incidence in Bangladesh, 2007	Yes	Unclear	unclear	Yes	Low
10.1093/ije/dyw267	Cholera cases cluster in time and space in Matlab, Bangladesh: implications for targeted preventive interventions.	Yes	Yes	Yes	Yes	Low
10.1126/science.289.5485.1766	Cholera dynamics and El Nino-Southern Oscillation	Yes	Unclear	No	Yes	Low
PMID: 1500643	CHOLERA EPIDEMICS IN BANGLADESH - 1985-1991	Yes	Unealr	Yes	unclear	unlcear
10.1371/journal.pone.0172355	Cholera forecast for Dhaka, Bangladesh, with the 2015-2016 El Niño: Lessons learned.	Yes	unclear	Yes	Yes	Low
10.1016/j.vaccine.2019.07.035,	Cholera in selected countries in Asia.	Yes	Unclear	Yes	Yes	Low
10.1093/trstmh/traa093	Climate change and dengue fever knowledge, attitudes and practices in Bangladesh: a social media-based cross-sectional survey	Yes	Yes	Yes	Yes	Low
10.1016/j.actatropica.2020.105337	Climate change and infectious disease research in Nepal: Are the available prerequisites supportive enough to researchers?	Yes	unclear	No	No	High
PMC6974868	Climate Change and Infectious Diseases: Evidence from Highly Vulnerable Countries	Yes	Unclear	Yes	Yes	Low
10.1016/j.accre.2021.05.003	Climate change and its association with the expansion of vectors and vector-borne diseases in the Hindu Kush Himalayan region: A systematic synthesis of the literature	Yes	Unclear	Yes	Yes	Low
10.1007/s11069-019-03594-4	Climate change and public health: a study of vector-borne diseases in Odisha, India	Yes	unclear	No	Yes	unclear
10.20506/rst.30.3.2073	Climate change and water resources of Himalayan region—review of impacts and implication	Yes	No	No	unclear	unclear
10.1186/s40249-020-00717-z	Climate change induced vulnerability and adaption for dengue incidence in Colombo and Kandy districts: the detailed investigation in Sri Lanka.	Yes	Yes	Yes	Yes	Low
10.3390/ijerph17228518	Climate Change, Water Quality and Water-Related Challenges: A Review with Focus on Pakistan	Yes	Unclear	Yes	Yes	Low
10.1186/1475-2875-10-190	Climate forcing and desert malaria: the effect of irrigation	Yes	Yes	Yes	Yes	Low
10.1016/j.jiph.2017.12.006	Climate patterns and mosquito-borne disease outbreaks in South and Southeast Asia	Yes	Unclear	Yes	Yes	Low
10.3390/atmos12070905	Climate Variability, Dengue Vector Abundance and Dengue Fever Cases in Dhaka, Bangladesh: A Time-Series Study	Yes	Yes	Yes	Yes	Low
10.1016/j.advwatres.2016.11.013	Climate-driven endemic cholera is modulated by human mobility in a megacity	Yes	unclear	Yes	unclear	Low
10.1093/trstmh/trv084	Clinical case estimates of lymphatic filariasis in an endemic district of Bangladesh after a decade of mass drug administration	Yes	Yes	Yes	Yes	Low
10.1016/j.vaccine.2019.08.022	Contrasts, contradictions and control of cholera	Yes	No	Unclear	Unclear	unclear
10.7759/cureus.3398	Correlates of Climate Variability and Dengue Fever in Two Metropolitan Cities in Bangladesh	Yes	No	Unclear	uclear	Low
10.1093/trstmh/tru057	Coverage of, and compliance with, mass drug administration under the programme to eliminate lymphatic filariasis in India: a systematic review	Yes	Yes	Yes	Yes	Low
10.1111/1748-5967.12439	Current trends in large‐scale viral surveillance methods in mosquitoes	Yes	No	Unclear	No	unclaer
10.1371/journal.pone.0039970	Data base management system for lymphatic filariasis--a neglected tropical disease.	Yes	Unclear	No	unclear	unclaer
10.1017/S0950268821001266	Decades of cholera in Odisha, India (1993-2015): lessons learned and the ways forward	Yes	unclear	Yes	Yes	Low
10.1016/j.actatropica.2021.106040	Defeating malaria in the North-East region: the forerunner for malaria elimination in India.	Yes	Unclear	No	unclear	unlcear
10.3855/jidc.1017	Dengue fever in the Indian Subcontinent: an overview	Yes	No	Yes	unclear	Low
10.1002/rmv.1899	Dengue fever virus in Pakistan: effects of seasonal pattern and temperature change on distribution of vector and virus.	Yes	No	unclear	unclear	unclear
10.1016/j.scitotenv.2020.140336	Dengue situation in India: Suitability and transmission potential model for present and projected climate change scenarios	Yes	unclear	Yes	Yes	Low
10.7759/cureus.18500	Dengue: A neglected disease of concern	Yes	No	Yes	Yes	Low
10.47276/lr.91.4.367	Depression and anxiety in people affected by leprosy and lymphatic filariasis: a cross-sectional study in four States in India	Yes	Unclear	Yes	Unclear	Low
10.1186/s13071-016-1948-9	Detection of West Nile virus in six mosquito species in synchrony with seroconversion among sentinel chickens in India.	Yes	Yes	Yes	Yes	Low
10.1016/j.ijid.2019.01.020,	Detection of West Nile virus lineage 1 sequences in blood donors, Punjab Province, Pakistan	Yes	Unclear	Yes	Yes	Low
10.1016/j.jiph.2019.11.017	Determining the cutoff of rainfall for Plasmodium falciparum malaria outbreaks in India	Yes	Yes	Yes	Yes	Yes
10.2166/wh.2020.133	Developing a forecasting model for cholera incidence in Dhaka megacity through time series climate data	Yes	No	Unclear	Yes	Low
10.1371/journal.pntd.0007542	Developing the first national database and map of lymphatic filarasis clinical cases in Bangladesh: Another step closer to the elimination goals.	Yes	Unclear	No	unclear	Unclear
10.1046/j.1365-3156.2000.00515.x	Development of rapid assessment procedures for the delimitation of lymphatic filariasis-endemic areas	Yes	Yes	Yes	Yes	Low
10.1007/s00267-008-9242-z	Development, malaria and adaptation to climate change: a case study from India.	Yes	Unclear	No	unclear	High
10.4103/ijmr.IJMR_426_16	Devising a method towards development of early warning tool for detection of malaria outbreak	Yes	Yes	Yes	Yes	Low
10.1177/1010539510395377	Disease Surveillance System: A Mandatory Conduit for Effective Control of Infectious Diseases in Pakistan	Yes	Unclear	Yes	unclear	Low
10.1016/j.socscimed.2021.113716,	Does improved risk information increase the value of cholera prevention? An analysis of stated vaccine demand in slum areas of urban Bangladesh	Yes	No	Yes	unclear	Low
10.3354/cr01310	Downscaling river discharge to assess the effects of climate change on cholera outbreaks in the Bengal Delta	Yes	No	No	unclear	Unclear
10.1016/S0001-706X(00)00102-9	Effect of lymphatic filariasis on school children	Yes	Unclear	Unclear	No	Unclear
10.1016/j.jiph.2017.02.007,	Effect of meteorological variables on Plasmodium vivax and Plasmodium falciparum malaria in outbreak prone districts of Rajasthan, India	Yes	Yes	Yes	Yes	Low
10.1016/S0140-6736(03)14695-8	El Niño and health.	Yes	Unclear	No	Yes	Low
10.1186/s12889-020-09609-1	El Nino Southern Oscillation as an early warning tool for dengue outbreak in India	Yes	unclear	Yes	Yes	Low
10.1186/s12889-020-09609-1	El Niño Southern Oscillation as an early warning tool for dengue outbreak in India.	Yes	Unclear	Unclear	Yes	Low
10.1017/S0950268809990550	El Tor cholera with severe disease: a new threat to Asia and beyond	Yes	No	Unclear	Yes	Low
10.1186/s12879-015-1040-7	Emergence of human West Nile Virus infection in Sri Lanka	Yes	Unclear	No	No	Unclear
10.1093/trstmh/trx033,	Emergence of West Nile virus in West Bengal, India: a new report	Yes	Yes	Yes	Yes	Low
10.1007/978-981-13-9197-2_5	Emerging and Re-emerging Water-Associated Infectious Diseases	Yes	Unclear	Unclear	Yes	Low
10.1073/pnas.182203999	ENSO and cholera: a nonstationary link related to climate change?	Yes	Yes	Yes	Yes	Low
10.18520/cs/v119/i12/1919-1926	Epidemics and climate change in India	Yes	No	No	unclear	High
10.1007/s00436-019-06205-0,	Epidemiological screening and xenomonitoring for human lymphatic filariasis infection in select districts in the states of Maharashtra and Karnataka, India	Yes	unclear	Yes	Yes	Low
10.1108/JHR-10-2018-0124	Epidemiological situations and control strategies of vector-borne diseases in Nepal during 1998–2016	Yes	Yes	Yes	Yes	Low
10.1093/trstmh/traa158	Epidemiology and challenges of dengue surveillance in the WHO South-East Asia Region.	Yes	No	Yes	unclear	unclear
10.1093/cid/ciz1075	Epidemiology of Cholera in Bangladesh: Findings From Nationwide Hospital-based Surveillance, 2014-2018	Yes	unclear	Unclear	Yes	Low
PMID: 25404447	Epidemiology, Determinants and Dynamics of Cholera in Pakistan: Gaps and Prospects for Future Research	Yes	No	Yes	Yes	Low
10.4269/ajtmh.1998.59.606	EPIFIL: A DYNAMIC MODEL OF INFECTION AND DISEASE IN LYMPHATIC FILARIASIS	Yes	unclear	No	unclear	unclear
10.2166/wh.2020.148	Estimating the malaria transmission over the Indian subcontinent in a warming environment using a dynamical malaria model	Yes	unclear	unclear	Yes	Low
10.1186/s12879-014-0606-0	Evidence of West Nile virus infection in Nepal	Yes	No	Yes	Yes	Low
10.1016/j.ijid.2013.10.012	Evolution of dengue in Sri Lanka-changes in the virus, vector, and climate	Yes	unclear	No	No	unclear
10.1051/parasite/199401s1002	EXPOSURE AND THE DYNAMICS OF LYMPHATIC FILARIASIS INFECTION	Yes	unclear	Yes	unclear	Low
10.1093/trstmh/trv031	Feasibility of a combined camp approach for vector control together with active case detection of visceral leishmaniasis, post kala-azar dermal leishmaniasis, tuberculosis, leprosy and malaria in Bangladesh, India and Nepal: an exploratory study	Yes	No	Yes	Yes	Low
10.3389/fpubh.2021.798034	Forecasting Dengue Hotspots Associated With Variation in Meteorological Parameters Using Regression and Time Series Models	Yes	unclear	Yes	Yes	Low
10.1046/j.1365-3156.1997.d01-406.x	Functional impairment caused by lymphatic filariasis in rural areas of South India	Yes	unclear	No	unclear	unclear
10.5367/oa.2012.0091	Gap assessment of animal health legislation in sri lanka for emerging infectious disease preparedness	Yes	unclear	Yes	unclear	unclear
10.3389/fphys.2012.00198	Global climate change and its potential impact on disease transmission by salinity-tolerant mosquito vectors in coastal zones	Yes	unclear	No	Yes	unclear
10.1186/s12936-019-2843-6	he first introduced malaria case reported from Sri Lanka after elimination: implications for preventing the re-introduction of malaria in recently eliminated countries	Yes	No	Yes	unclear	Low
10.1017/S0950268814002878	High prevalence of West Nile virus in equines from the two provinces of Pakistan	Yes	Yes	Yes	Yes	Low
10.1073/pnas.1108438109	Highly localized sensitivity to climate forcing drives endemic cholera in a megacity	Yes	unclear	Yes	Yes	Low
10.1186/s12936-021-03982-x	Household and individual level risk factors associated with declining malaria incidence in Meghalaya, India: implications for malaria elimination in low-endemic settings	Yes	Yes	Yes	Yes	Low
PMID: 21406730	How endemic countries can accelerate lymphatic filariasis elimination? An analytical review to identify strategic and programmatic interventions.	Yes	Unclear	Yes	No	unclear
10.3389/fphys.2021.651189	Impact of Climate Change on Health and Well-Being of People in Hindu Kush Himalayan Region: A Narrative Review	Yes	No	No	unclear	unclear
https://doi.org/10.1659/MRD-JOURNAL-D-12-00068.1	Impacts on Human Health of Climate and Land Use Change in the Hindu Kush-Himalayan Region Overview of Available Information and Research Agenda	Yes	No	No	unclear	unclear
PMID: 21415487	Influence of relative humidity in Vibrio cholerae infection: a time series model	Yes	Yes	Yes	Yes	Low
10.1016/j.envint.2018.08.012	Influences of heatwave, rainfall, and tree cover on cholera in Bangladesh	Yes	Yes	Yes	Yes	Low
10.4103/0972-9062.234622	Information technology in morbidity management of human lymphatic filariasis-A promising tool in global programme for elimination of lymphatic filariasis	Yes	No	No	Yes	unclear
10.1016/j.vaccine.2019.06.038	Inland cholera in freshwater environs of north India	Yes	Unclear	Unclear	Yes	Low
10.4103/0971-5916.193285	Intricacies of using temperature of different niches for assessing impact on malaria transmission	Yes	unclear	Yes	Yes	Low
10.1111/tmi.12868	Joint effects of climate variability and socioecological factors on dengue transmission: epidemiological evidence	Yes	Unclear	Yes	Yes	Low
10.1046/j.1365-3156.1996.d01-84.x	Knowledge and beliefs about transmission, prevention and control of lymphatic filariasis in rural areas of South India	Yes	Yes	Yes	Yes	Low
10.1186/1471-2458-13-242	Knowledge of, attitudes toward, and preventive practices relating to cholera and oral cholera vaccine among urban high-risk groups: findings of a cross-sectional study in Dhaka, Bangladesh	Yes	Unclear	Yes	Yes	Low
10.1017/S0950268819000608	Lag effect of climatic variables on dengue burden in India	Yes	No	unclear	Yes	Low
10.1175/2007JCLI2001.1	Links between Tropical Pacific SST and Cholera Incidence in Bangladesh: Role of the Eastern and Central Tropical Pacific	Yes	Yes	Yes	Yes	Low
10.4103/0022-3859.68650	Lymphatic filariasis in India: Epidemiology and control measures	Yes	unclear	No	unclear	unclear
10.1258/004947507781524737	Lymphatic filariasis in the coastal areas of Digha, West Bengal, India	Yes	Yes	Yes	Yes	Low
10.5704/MOJ.1803.016	Lymphatic Filariasis Presenting as a Swelling over the Upper Arm: A Case Report	Yes	No	Yes	Yes	Low
10.1089/vbz.2012.1238	Lymphatic filariasis transmission risk map of India, based on a geo-environmental risk model.	Yes	No	Yes	Yes	Low
10.1007/s12098-011-0554-2	Malaria and National Vector Borne Disease Control Programme	Yes	unclear	No	Yes	Low
10.1186/1475-2875-11-9	Malaria control in Bhutan: case study of a country embarking on elimination	Yes	No	Yes	unclear	unclear
10.1007/s12038-008-0076-x	Malaria in India: Challenges and opportunities	Yes	unclear	No	unclear	unclear
10.1016/j.actatropica.2011.11.008	Malaria in India: the center for the study of complex malaria in India.	Yes	No	Unclear	Unclear	High
10.4081/gh.2019.767	Malaria risk map for India based on climate, ecology and geographical modelling	Yes	unclear	Yes	Yes	Low
10.1186/s12936-018-2462-7	Manifestation of malaria in Mangaluru, southern India	Yes	unclear	Yes	Yes	Low
10.1080/00034983.2000.11813582	Mapping of lymphatic filariasis in India	Yes	Yes	Yes	Yes	Low
10.4103/1995-7645.278095	Mapping the high burden areas of cholera in Nepal for potential use of oral cholera vaccine: An analysis of data from publications and routine surveillance system		No	Yes	Yes	Low
10.1016/j.inhe.2010.12.001	Coverage and compliance to mass drug administration for lymphatic filariasis elimination in a district of Kerala, India	Yes	unclear	Yes	Yes	Low
10.1186/s13071-016-1768-y	Mathematical modelling of lymphatic filariasis elimination programmes in India: required duration of mass drug administration and post-treatment level of infection indicators.	Yes	Yes	Yes	Yes	Low
10.1186/s41182-019-0148-7	Micro-stratification of malaria risk in Nepal: implications for malaria control and elimination	Yes	unclear	unclear	Yes	Low
10.3390/ijerph16132296	Modeling and Predicting Dengue Incidence in Highly Vulnerable Countries using Panel Data Approach	Yes	unclear	Unclear	Yes	Low
10.1007/s00484-020-01918-9	Modeling and prediction of dengue occurrences in Kolkata, India, based on climate factors	Yes	unclear	Yes	Yes	Low
10.1007/s40808-017-0292-1	Modeling the effect of global warming on the spread of carrier dependent infectious diseases	Yes	Yes	Yes	Yes	Low
10.1186/s13071-015-1152-3	Modelling strategies to break transmission of lymphatic filariasis--aggregation, adherence and vector competence greatly alter elimination.	Yes	unclear	Yes	unclear	Low
10.1371/journal.pone.0004726	Multi-step polynomial regression method to model and forecast malaria incidence	Yes	Yes	Yes	Yes	Low
10.1371/journal.pntd.0000128	Neglected Patients with a Neglected Disease? A Qualitative Study of Lymphatic Filariasis	Yes	unclear	Yes	unclear	unclear
10.1016/j.vaccine.2019.06.032	Opportunities and challenges for cholera control in India	Yes	No	No	unclear	High
PMID: 33597483	Perennial malaria transmission and its association with rainfall at Kalahandi district of Odisha, Eastern India: A retrospective analysis	Yes	unclear	No	Yes	Low
Krishna Kumari A, Harichandrakumar KT, Das LK, Krishnamoorthy K	Physical and psychosocial burden due to lymphatic filariasis as perceived by patients and medical experts.	Yes	unclear	No	Yes	unclear
10.1007/s00038-010-0159-y	Possible relationship among socio-economic determinants, knowledge and practices on lymphatic filariasis and implication for disease elimination in India	Yes	Yes	Yes	Yes	Low
10.1186/s12936-015-0937-3	Predictability of epidemic malaria under non-stationary conditions with process-based models combining epidemiological updates and climate variability	Yes	Yes	unclear	Yes	Low
10.3354/cr00730	Predicting endemic cholera: the role of climate variability and disease dynamics	Yes	Yes	Yes	Yes	Low
10.1016/j.epidem.2017.02.006	Predicting lymphatic filariasis transmission and elimination dynamics using a multi-model ensemble framework	Yes	unclear	Yes	Yes	Low
10.1111/j.1365-3156.2009.02443.x	Predictors of compliance with a mass drug administration programme for lymphatic filariasis in Orissa State, India 2008	Yes	unclear	unclear	Yes	Low
10.1186/1475-2875-13-352	Prevalence of asymptomatic malaria and bed net ownership and use in Bhutan, 2013: a country earmarked for malaria elimination.	Yes	Yes	Yes	unclear	Low
10.1007/s10903-018-0767-9,	Prevalence of neglected tropical diseases (leishmaniasis and lymphatic filariasis) and malaria among a migrant labour settlement in kerala, india.	Yes	No	unclear	Yes	unclear
doi.org/10.1089/env.2019.0032	Prevention of chronic diseases in climate change scenario in india	Yes	No	unclear	unclear	unclear
10.1093/inthealth/ihaa056	Progress and impact of 20 years of a lymphatic filariasis elimination programme in South-East Asia	Yes	unclear	No	Yes	unclear
10.1186/s12936-016-1603-0	Reduction in malaria prevalence and increase in malaria awareness in endemic districts of Bangladesh	Yes	Yes	Yes	Yes	Low
10.1186/1471-2334-14-440	Risk factors for diarrhea hospitalization in Bangladesh, 2000-2008: a case-case study of cholera and shigellosis	Yes	unclear	Yes	Yes	Low
PMID: 20562816	Role of community empowerment in the elimination of lymphatic filariasis in south India	Yes	Unclear	No	Unclear	Unclear
10.4103/ijhas.IJHAS_35_16	Seasonality of leptospirosis and its association with rainfall and humidity in Ratnagiri, Maharashtra	Yes	Unclear	No	Unclear	Unclear
10.4103/ijmr.IJMR_1638_15	Seroprevalence of Japanese encephalitis virus & West Nile virus in Alappuzha district, Kerala	Yes	Yes	No	Unclear	Low
10.3390/ijerph16183474	Shift in Potential Malaria Transmission Areas in India, Using the Fuzzy-Based Climate Suitability Malaria Transmission (FCSMT) Model under Changing Climatic Conditions	Yes	Yes	Unclear	Yes	Low
10.1371/journal.pntd.0003035	Spatio-temporal distribution of dengue and lymphatic filariasis vectors along an altitudinal transect in Central Nepal	Yes	Unclear	No	Unclear	Low
10.1186/s13071-014-0540-4	Species composition, seasonal occurrence, habitat preference and altitudinal distribution of malaria and other disease vectors in eastern Nepal.	Yes	Yes	Yes	Yes	Low
10.1093/infdis/jiab436	Spread and Endemicity of Cholera in India: Factors Beyond the Numbers	Yes	Unclear	No	Unclear	Unclear
10.1007/s10666-017-9547-5	Statistical Modeling of Health Effects on Climate-Sensitive Variables and Assessment of Environmental Burden of Diseases Attributable to Climate Change in Nepal	Yes	Yes	No	Yes	Low
10.14715/cmb/2018.64.4.8	Status of lymphatic filariasis with progression of age and gender & eradication strategies: A survey among residents of Hardoi district of Uttar Pradesh, an endemic region of North India.	Yes	Yes	No	Yes	Low
10.1093/trstmh/trw067	Surveillance for transmission of lymphatic filariasis in Colombo and Gampaha districts of Sri Lanka following mass drug administration	Yes	Unclear	No	Unclear	Low
https://doi.org/10.1093/trstmh/trt011	Surveillance of lymphatic filariasis after stopping ten years of mass drug administration in rural communities in south India	Yes	Yes	Yes	Unclear	Low
10.3390/ijgi7070275	Temporal Variations and Associated Remotely Sensed Environmental Variables of Dengue Fever in Chitwan District, Nepal	Yes	Unclear	No	No	Unclear
10.1371/journal.pone.0199579	The association between temperature, rainfall and humidity with common climate-sensitive infectious diseases in Bangladesh	Yes	Unclear	No	Unclear	Low
10.1016/S0169-4758(00)01643-4	The economic burden of lymphatic filariasis in india	Yes	Unclear	No	Unclear	Unclear
doi.org/10.1016/S0001-706X(02)00030-X	The economic loss due to treatment costs and work loss to individuals with chronic lymphatic filariasis in rural communities of Orissa, India	Yes	Yes	No	Yes	Low
10.3402/gha.v8.29359	The interrelationship between dengue incidence and diurnal ranges of temperature and humidity in a Sri Lankan city and its potential applications	Yes	Unclear	No	Unclear	Unclear
10.1016/s0277-9536(01)00230-1	The spatial epidemiology of cholera in an endemic area of Bangladesh	Yes	Unclear	No	Unclear	Low
10.1007/s11136-013-0455-0	The use of focus groups to develop a culturally relevant quality of life tool for lymphatic filariasis in Bangladesh.	Yes	Yes	No	Yes	Low
10.3329/jhpn.v31i1.14744	Time series analysis of cholera in Matlab, Bangladesh, during 1988-2001	Yes	Unclear	No	Unclear	Low
10.3389/fcimb.2021.641632	Towards a Sustainable Vector-Control Strategy in the Post Kala-Azar Elimination Era	Yes	Unclear	No	Unclear	Unclear
10.1186/1475-2875-9-125	Towards malaria risk prediction in Afghanistan using remote sensing	Yes	Unclear	Unclear	Unclear	Low
10.3390/su9040604	Towards sustainable public health surveillance in india: using routinely collected electronic emergency medical service data for early warning of infectious diseases	Yes	Yes	Yes	Yes	Low
10.1007/s00484-021-02097-x	Understanding the effect of climate change in the distribution and intensity of malaria transmission over India using a dynamical malaria model	Yes	Yes	No	Unclear	Low
10.1111/nyas.13084	Urban climate versus global climate change-what makes the difference for dengue?	Yes	Uncelar	No	Unclear	Unclear
10.3402/gha.v9.30834	Using health and demographic surveillance for the early detection of cholera outbreaks: analysis of community- and hospital-based data from Matlab, Bangladesh	Yes	Yes	No	Yes	Low
PMID: 26418647	Vector competence of two Indian populations of Culex quinquefasciatus (Diptera: Culicidae) mosquitoes to three West Nile virus strains	Yes	Yes	No	Unclear	Low
PMC3461713	Vector control interventions for visceral leishmaniasis elimination initiative in South Asia, 2005-2010	Yes	Unclear	No	Unclear	Unclear
10.3389/fpubh.2018.00238	Vibrio cholerae Transmits Through Water Among the Household Contacts of Cholera Patients in Cholera Endemic Coastal Villages of Bangladesh, 2015-2016 (CHoBI7 Trial)	Yes	Yes	Yes	Yes	Low
10.1186/s41043-016-0040-6	What is cholera? A preliminary study on caretakers' knowledge in Bangladesh	Yes	Unclear	No	Unclear	High
10.1007/s00484-022-02404-0	Time series analysis of leishmaniasis incidence in Sri Lanka: evidence for humidity-associated fluctuations.	Yes	Unclear	No	Yes	Low
10.1016/j.amsu.2022.104936	Cholera amid COVID-19: Call from three nations; India, Bangladesh, and Nepal	Yes	Unclear	No	No	High
10.1371/journal.pntd.0011820	Economic burden of dengue in urban Bangladesh: A societal perspective.	Yes	Yes	Yes	Yes	Low
https://doi.org/10.1371/journal.pone.0292723	Burden of dengue, leishmaniasis and lymphatic filariasis in India and its states from 1990–2019: Analysis from the Global Burden of Disease study (GBD 2019)	Yes	Unclear	Unclear	Yes	Low
https://doi.org/10.1016/j.eswa.2023.121490	Modeling climate change impacts on vector-borne disease using machine learning models: Case study of Visceral leishmaniasis (Kala-azar) from Indian state of Bihar	Yes	Unclear	Unclear	Yes	Low
https://doi.org/10.1016/j.knosys.2023.110645	Semantic web-based diagnosis and treatment of vector-borne diseases using SWRL rules	Yes	Unclear	Unclear	Yes	Low
10.1002/hsr2.1775	Infectious diseases in Afghanistan: Strategies for health system improvement	Yes	Yes	Yes	Yes	Low
10.1371/journal.pone.0275447	SARIMA and ARDL models for predicting leptospirosis in Anuradhapura district Sri Lanka.	Yes	Yes	No	Yes	Low
10.1038/s41467-022-28145-7	The neglected role of relative humidity in the interannual variability of urban malaria in Indian cities	Yes	Yes	Unclear	Yes	Low
10.4103/0972-9062.355958	Vector and rodent surveillance for Orientia tsutsugamushi in north India.	Yes	Yes	Unclear	Yes	Low
10.3855/jidc.15078	infections in Pakistan: prevalence, factors affecting spread, and recommendations for controlZehra	Yes	Unclear	No	Unclear	High

## Sheet: Legend
		Bias category	Categorisation	Definition
		Selection bias	Low risk of bias	The study population was clearly specified and defined. Appropriate inclusion and exclusion criteria were applied uniformly. Probability sampling was employed to generate a balanced and objective random sample of the study population. Sampling methods adequately maximised generalisability and minimised sampling error.
		Selection bias	Unclear risk of bias	The methods used to enrol participants nor the selection criteria for enrolment were clearly specified
		Selection bias	High risk of bias	The sampling methods applied were inadequate in ensuring a sample that was objective and balanced. There exists the potential that the sample was not representative of the study population. No consideration given for sampling error when performing statistical analysis
