# Supplementary material for: Informing climate-health adaptation options through mapping the needs and potential for integrated climate-driven early warning forecasting systems in South Asia—A scoping review
Source: PLoS One. 2024 Oct 24;19(10):e0309757. doi: 10.1371/journal.pone.0309757 (PMC11500899; doi:10.1371/journal.pone.0309757)
Supplement: S3 File — (XLSX) [file pone.0309757.s011.xlsx]

## Sheet: Sheet 1
1. Reviewer initials	2. Date of data entry:	3. Article's Digital Object Identifier (DOI):	4. Document type as given by the journal:	5. A1. Article Title:	6. A2. Please state the named author(s) on the publication	7. A3. Journal/ Organisation name where paper is published:	8. A4. Year of publication of the article:	9. Publication Abstract:	10. Main question/ purpose for the study:	11. Rationale for focussing on focal country/ South Asia (if provdied in the text) (Not mentioned=not mentioned)	12. Rationale for disease focus is given (Not mentioned=not mentioned):	13. B1. Please specify the study design:	14. B2. What is the research method(s) used?	14.a. If you selected Other, please specify:	15. Model design - Space or Time model: (Spatial = S, Space time=ST, temporal=T)	16. Model Type: (Correlative=C, Process-based=P)	17. Model type: detailed e.g. give statistical method	18. Geographic scale of analysis e.g. national, state, district:	19. Temporal scale of analysis (year, month, day)	20. Model output type: R = risk map, F = temporal forecast, SF = spatial and temporal forecast	21. Input infectious disease variable (e.g. human outbreaks per unit, animal outbreaks per unit, plant outbreaks per unit)	22. Use with other methods (If "Other", then explain):	24. B4. Geographical location of the study:	25. Country of Focus:	26. Population/Sample (Not mentioned= Not mentioned):	27. Total sample size:	28. Sampling approach used to identify respondents (e.g. Convenience sampling, Purposive, Random etc.)	29. Funding source for the research:	30. Institutional affiliation of first/corresponding author:	31. International co-authors/collaborators on the publication:	32. Type of respondents:	32.a. If you selected Other, please specify:	33. Disease/ pathogen investigated:	34. Pathogen Type/ Classification: (e.g. Viral disease, Bacterial disease, Protozoan disease, Other)	35. Disease status internationally (e.g. emerging, re-emerging, endemic) as per WHO/OIE:	36. Transmission routes:	37. Focal country	37.a. If you selected Other, please specify:	38. Does the paper mention/ identify altitude as climate driver of the focal disease?	38.a. List (use semicolons to separate variable names):	39. Does the paper mention/ identify climate change as climate driver of the focal disease?	39.a. List (use semicolons to separate variable names):	40. Does the paper mention/ identify temperature as climate driver of the focal disease?	40.a. List (use semicolons to separate variable names):	40.a.i. Key data sources (URLs, dataset names)	41. Does the paper mention/ identify rainfall as climate driver of the focal disease?	41.a. List (use semicolons to separate variable names):	42. Does the paper mention/ identify vegetation as a climate driver of the focal disease?	42.a. List (use semicolons to separate variable names):
EST	22/02/2022 15:10	10.1016/j.envres.2020.110303	1= Article	COVID-19 pandemic, dengue epidemic, and climate change vulnerability in Bangladesh: Scenario assessment for strategic management and policy implications	Rahman, Md Mostafizur; Bodrud-Doza, Md; Shammi, Mashura; Islam, Abu Reza Md Towfiqul; Khan, Abu Sadat Moniruzzaman	Environ. Res.	2021	Bangladesh is one of the most vulnerable countries to climate change impacts also struck by the COVID-19 pandemic. The lockdown measures were ineffective with no sign of flattening the curve. Therefore, the high risk of transmission is evident with an increasing number of affected people. Under this circumstance, a multiple hazards scenario can be developed in this country due to climatic hazards…	This study aimed to assess the potential impact of a simultaneous strike of climatic hazards and infectious disease outbreaks and their possible strategic management in Bangladesh under different scenarios	The double jeopardy of climatic hazard and climate sensitive diseases in Bangladesh	Not mentioned	3= Mixed methods	7= Mixed methods	Not applicable	99= Not applicable	99= Not applicable	Not applicable	1= National	99= Not applicable	99= Not applicable	Household data	Not mentioned	Bangladesh	Bangladesh	Not mentioned	1590	Purposive; cross-sectional sampling survey	Not mentioned	Department of Environmental Sciences, Jahangirnagar University, Dhaka, 1342, Bangladesh. rahmanmm@juniv.edu Climate Change Programme, BRAC, Bangladesh Department of Environmental Sciences, Jahangirnagar University, Dhaka, 1342, Bangladesh Department of Disaster Management, Begum Rokeya University, Rangpur, 5400, Bangladesh. towfiq_dm@brur.ac.bd	0=No	2= general public	Not applicable	Dengue; Covid 19	Protozoan disease; Viral disease	3= Endemic	7= Vector-borne	7= Bangladesh	Not applicable	0= No	Not applicable	1= Yes	Increased temperature	1=Yes	Extreme temperature		1=Yes	High rainfall increases Dengue diseases	0=No	Not applicable
EST	23/02/2022 11:10	10.1007/s10668-021-01792-4	1= Article	A critical assessment of mosquito control and the influence of climate change on mosquito-borne disease epidemics	Anoopkumar AN, Aneesh EM	Environ Dev Sustain	2021	The world has experienced perceptible climate change for the past 100 years. Global warming enhances the rapid spread of mosquito-borne diseases resulting in unknown consequences in the future. The global economic development, increased urbanization, and climate change have significantly increased the mosquito-borne disease transmission pattern and dynamics. In India, mosquito-borne diseases have…	This review offers invaluable insights into severe mosquito-borne diseases, various vector control strategies, and the influence of climate change in mosquito-borne disease transmission.	Mosquito-borne diseases have been a core public issue for decades in India	Not mentioned	0= Not mentioned	0= Not mentioned	Not applicable	99= Not applicable	99= Not applicable	Not mentioned	1= National	99= Not applicable	99= Not applicable	Review data on malaria	Not mentioned	India	India	Not mentioned	Not mentioned	Not mentioned	University Grants Commission, GoverNot mentionedent of IndiaUniversity Grants Commission, India [F30-6/20-16(SA-II)]; Department of Biotechnology, Ministry of Science & Technology, GoverNot mentionedent of IndiaDepartment of Biotechnology (DBT) India [BT/PR39753/FCB/125/95/2020]	Centre for Research in Emerging Tropical Diseases (CRET-D), Department of Zoology, University of Calicut, Malappuram, Kerala, India Communicable Disease Research Laboratory (CDRL), St. Joseph’s College (Autonomous), Irinjalakuda, Thrissur, Kerala, India	0=No	99= Not applicable	Not applicable	Mnalaria	Protozoan disease	3= Endemic	7= Vector-borne	1= India	Not applicable	0= No	Not applicable	1= Yes	Climate change influence the risk of emerging vector-borne disease	1=Yes	Intense and frequent extreme climatic events including augmented temperature exposed detrimental impacts like outbreaks of mosquito-borne diseases		1=Yes	Increased rainfall and the process of global warming significantly contribute to the distribution and abundance of mosquito vectors	0=No	Not applicable
EST	18/03/2022 12:26	doi/full/10.5555/20043168847	1= Article	A focus of lymphatic filariasis in a tea garden worker community of central Assam	Khan, AM; Dutta, P; Khan, SA; Mahanta, J	Journal of Environemtal Biology	2003	A survey for lymphatic filariasis was conducted among tea garden workers of central Assam. Of the 656 night blood samples examined, 31 were found positive for Wuchereria bancrofti parasite (microfflaria rate 4.7%). Microfilaria rate was higher in male (7.3%) than females (2.1%). Culex quinquefasciatus was incriminated as vector mosquito.	Aim to ascertain the current status of filariasis by 2020 globally	Not mentioned	Not mentioned	2= Quantitative	5= Household survey	Not applicable	99= Not applicable	99= Not applicable	Not mentioned	2= State	99= Not applicable	99= Not applicable	656 night blood sample	Not mentioned	Assam	India	Not mentioned	656 night blood	random sampling	Not mentioned	Regional Medical Research Centre, Dibrugarh	0=No	2= general public	Not applicable	Lymphatic filariasis	worm disease	3= Endemic	7= Vector-borne	1= India	Not applicable	0= No	Not applicable	0=No	Not applicable	0=No	Not applicable	Not applicable	0=No	Not applicable	0=No	Not applicable
EST	16/02/2022 13:00	10.1186/s12936-021-03607-3	1= Article	A model for malaria elimination based on learnings from the Malaria Elimination Demonstration Project, Mandla district, Madhya Pradesh	Rajvanshi, H; Bharti, PK; Nisar, S; Jayswar, H; Mishra, AK; Sharma, RK; Saha, KB; Shukla, MM; Wattal, SL; Das, A; Kaur, H; Anvikar, AR; Khan, A; Kshirsagar, N; Dash, AP; Lal, AA	Malaria Journal	2021	Malaria Elimination Demonstration Project (MEDP) was started as a Public-Private-Partnership between the Indian Council of Medical Research through National Institute of Research in Tribal Health, Govt. of Madhya Pradesh and Foundation of Disease Elimination and Control of India, which is a Corporate Social Responsibility (CSR) initiative of the Sun Pharmaceutical Industries Limited. The project'…	To demonstrate that malaria can be eliminated from a high malaria endemic district and to develop a model for malaria elimination using the lessons learned and knowledge acquired from the demonstration project.	Not mentioned	Not mentioned	0= Not mentioned	9= Other	Unclear	99= Not applicable	99= Not applicable	Unclear	4=Community	99= Not applicable	99= Not applicable	Community outbreak data	Not mentioned	1233 villages of district Mandla	India	1.15 million	Not mentioned	Unclear	GoverNot mentionedent of Madhya Pradesh, India; Indian Council of Medical Research, New Delhi, IndiaIndian Council of Medical Research (ICMR); Foundation for Disease Elimination and Control of India	Malaria Elimination Demonstration Project, Mandla, Madhya Pradesh, India	0=No	99= Not applicable	Not applicable	Malaria	Protozoan disease	3= Endemic	7= Vector-borne	1= India	Not applicable	0= No	Not applicable	0=No	Not applicable	0=No	Not applicable	Not applicable	0=No	Not applicable	0=No	Not applicable
EST	02/03/2022 14:00	10.4103/jfmpc.jfmpc_716_19	2= Review paper	A notorious vector-borne disease: Dengue fever, its evolution as public health threat.	Pathak VK, Mohan M	J. Fam. Med. Prim. Care	2019	Dengue fever, the most notorious of vector borne diseases is under global resurgence. Incidence has increased 30 fold with global expansion. It is thus imperative to review the origin, history and current epidemiology of dengue, its transmission, factors responsible for resurgence, surveillance and the treatment options available. India being hyperendemic, national level comprehensive studies to …	To review the origin, history, and current epidemiology of dengue, its transmission, factors associated and the treatment options available	Not mentioned	Not mentioned	0= Not mentioned	0= Not mentioned	Not applicable	99= Not applicable	99= Not applicable	Not mentioned	1= National	99= Not applicable	99= Not applicable	Number of dengue cases based on review data	Not mentioned	India	India	Not mentioned	Not mentioned	Not mentioned	Not mentioned	Department of Community and Family Medicine, All India Institute of Medical Sciences, Raipur, Chhattisgarh, India	0=No	99= Not applicable	Not applicable	Dengue	Viral disease	3= Endemic	7= Vector-borne	1= India	Not applicable	0= No	Not applicable	0=No	Not applicable	0=No	Not applicable	Not applicable	0=No	Not applicable	0=No	Not applicable
EST	09/03/2022 17:39	10.54302/mausam.v72i2.611	1= Article	A pilot study on assessing the effect of climate on the incidence of vector borne disease at Pune and Pimpri-Chinchwad area, Maharashtra	Dutta SOMENATH, Balasubramaniam R, Jagtap MAHENDRA, Awate PRADEEP, Kulkarni NAHUSH, Danish MD, Deshpande S, Satpute U, Wayal R, Bhagbat P, Nambier BINDU, Kulkarni D, Bile L, Kamble PV, Ghosh KRIPAN, Sawaisarje GK, Khedikar SIRISH, Patil CHETNA, Alam OSAID, Sahai AK	MAUSAM	2021	An attempt has been made to understand the role of climate on some Vector borne diseases (VBD), like Dengue and malaria over the region under the jurisdiction of Pune Municipal Corporation (PMC) and Pimpri Chinchwad Municipal Corporation (PCMC), Pune Maharashtra. For that monthly number of cases of occurrence of these VBDs during 2010-2018, available from Heath Department of above two Municipal c…	To understand the role of different climatic parameters in the locally outbreak of VBD like Malaria and Dengue	Not mentioned	Not mentioned	0= Not mentioned	0= Not mentioned	Not applicable	3= Temporal	99= Not applicable	Not mentioned	3= District	2= Month	2= Temporal forecast	Monthly number of Malaria and Dengue cases during 2010-2018 obtained from Health department of PMC & PCMC, Maharashtra		Pune Municipal Corporation (PMC) and Pimpri Chinchwad Municipal Corporation (PCMC), Pune Maharashtra	India	Not mentioned	Not mentioned	Not mentioned	Not mentioned	India Meteorological Department, Shivaji Nagar, MoES, Pune – 411005, India	0=No	99= Not applicable	Not applicable	Malaria; Dengue	Protozoan disease; Viral disease	3= Endemic	7= Vector-borne	1= India	Not applicable	0= No	Not applicable	1= Yes	Impact of climate change on dengue also reveals increase in transmission with 2 °C rise in temperature	1=Yes	Mean temp 25-30 °C; At Tmean of 24-26 °C, Malaria hotspots found.		1=Yes		0=No	Not applicable
EST	11/03/2022 15:00	10.1046/j.1365-3156.2000.00659.x	1= Article	A programme to eliminate lymphatic filariasis in Tamil Nadu state, India: compliance with annual single-dose DEC mass treatment and some related operational aspects.	Ramaiah KD, Das PK, Appavoo NC, Ramu K, Augustin DJ, Kumar KN, Chandrakala AV	Trop Med Int Health	2000	This paper reports on DEC distribution and compliance with treatment in a large-scale annual single-dose mass treatment programme to eliminate lymphatic filariasis in the south Indian state of Tamil Nadu. 76.9% of households (82.5% in rural areas and 58.0% in urban areas) were aware of drug distribution for control of filariasis. DEC was given to 70% (= distribution rate) (range 0-92%) of the pop…	Reports on DEC distribution and compliance with treatment in a large-scale annual single-dose mass treatment programme to eliminate lymphatic filariasis in the south Indian state of Tamil Nadu	Not mentioned	Not mentioned	3= Mixed methods	7= Mixed methods	Not applicable	99= Not applicable	99= Not applicable	Not mentioned	3= District	99= Not applicable	99= Not applicable	Not mentioned	Not mentioned	Cuddalore, Villupuram and Thiruvannamalai	India	6.9 million	1226 households with 6482 people	random	Not mentioned	Vector Control Research Centre, Pondicherry, India	0=No	2= general public	Not applicable	Lymphatic filariasis	worm disease	3= Endemic	7= Vector-borne	1= India	Not applicable	0= No	Not applicable	0=No	Not applicable	0=No	Not applicable	Not applicable	0=No	Not applicable	0=No	Not applicable
EST	17/03/2022 14:10	10.3390/ijerph13111087	1= Article	A Spatial Hierarchical Analysis of the Temporal Influences of the El Nino-Southern Oscillation and Weather on Dengue in Kalutara District, Sri Lanka	Liyanage P, Tissera H, Sewe M, Quam M, Amarasinghe A, Palihawadana P, Wilder-Smith A, Louis VR, Tozan Y, Rocklöv J	Int J Environ Res Public Health	2016	Dengue is the major public health burden in Sri Lanka. Kalutara is one of the highly affected districts. Understanding the drivers of dengue is vital in controlling and preventing the disease spread. This study focuses on quantifying the influence of weather variability on dengue incidence over 10 Medical Officer of Health (MOH) divisions of Kalutara district. Weekly weather variables and data on…	This study focuses on quantifying the influence of weather variability on dengue incidence over 10 Medical Officer of Health (MOH) divisions of Kalutara district.	Kalutara is one of the highly affected districts	Not mentioned	0= Not mentioned	0= Not mentioned	Not applicable	99= Not applicable	99= Not applicable	generalized linear model	3= District	3= Day	3= Spatial and temporal forecast	Number of dengue cases measured at 10 MOH divisions in Kalutara from 2009 to 2013		Kalutara	Sri Lanka	7412 dengue cases	Not mentioned	Not mentioned	European UnionEuropean Commission [282589]; FORTE, the Swedish Council for Working Life and Social Research through the Umea Centre for Global Health Research [2006-1512]	Ministry of Health, Colombo 01000, Sri Lanka; ku.oc.oohay@egelerok_rd (H.T.);	1=Yes	99= Not applicable	Not applicable	Dengue	Viral disease	3= Endemic	7= Vector-borne	6= Sri Lanka	Not applicable	0= No	Not applicable	0=No	Not applicable	1=Yes	relative risk of dengue increased steadily with increasing temperature		1=Yes	risk of dengue was observed with rainfall at 50 mm per week	0=No	Not applicable
EST	17/03/2022 15:58	10.1186/s40249-015-0075-8	1= Article	A study of the correlation between dengue and weather in Kandy City, Sri Lanka (2003-2012) and lessons learned	Ehelepola ND, Ariyaratne K, Buddhadasa WM, Ratnayake S, Wickramasinghe M	Infect Dis Poverty.	2015	BACKGROUND: Weather variables affect dengue transmission. This study aimed to identify a dengue weather correlation pattern in Kandy, Sri Lanka, compare the results with results of similar studies, and establish ways for better control and prevention of dengue. METHOD: We collected data on reported dengue cases in Kandy and mid-year population data from 2003 to 2012, and calculated weekly inciden…	This study aimed to identify a dengue weather correlation pattern in Kandy, Sri Lanka, compare the results with results of similar studies, and establish ways for better control and prevention of dengue.	Not mentioned	Not mentioned	2= Quantitative	0= Not mentioned	Not applicable	3= Temporal	1= Correlative		3= District	3= Day	2= Temporal forecast	data on reported dengue cases in Kandy and mid-year population data from 2003 to 2012		Kandy	Sri Lanka	114,600	Not mentioned	Not mentioned	Not mentioned	The Teaching (General) Hospital - Kandy, Kandy, Sri Lanka. drehelepola@gmail.com	0=No	99= Not applicable	Not applicable	dengue	Viral disease	3= Endemic	7= Vector-borne	6= Sri Lanka	Not applicable	0= No	Not applicable	0=No	Not applicable	1=Yes	Positive correlation between dengue temperature		1=Yes	positive correlation between dengue incidence and rainfall in millimeters	0=No	Not applicable
EST	03/03/2022 11:00	10.1016/j.parint.2018.10.003	1= Article	A surveillance system for lymphatic filariasis after its elimination in Sri Lanka.	Rahman MA, Yahathugoda TC, Tojo B, Premaratne P, Nagaoka F, Takagi H, Kannathasan S, Murugananthan A, Weerasooriya MV, Itoh M	Parasitology International	2019	Lymphatic filariasis (LF) has been declared eliminated in Sri Lanka in September 2016. To maintain elimination status, a surveillance system to detect hidden endemic foci or LF resurgence is of highest priority. In this paper, we have reported an investigation of LF transmission in Trincomalee district where a surveillance program was not carried out due to 30 years of civil unrest. Proposed surv…	Applied a combination of methods, screening school children for anti-filarial IgG4 using urine ELISA, and examination of subject reside around the urine ELISA positives with a point of care test kit—Filariasis Teat Strip (FTS)—to detect CFA in blood.	Not mentioned	Not mentioned	0= Not mentioned	0= Not mentioned	Not applicable	99= Not applicable	99= Not applicable	Not mentioned	99= Not applicable	99= Not applicable	99= Not applicable	Number of dengue cases in urine sample in Trincomalee district	Not mentioned	Trincomalee district	Sri Lanka	Not mentioned	2301	Not mentioned	TURIS grant of University of Ruhuna; GoverNot mentionedent of Sri Lanka; Japan Society for the Promotion of Science (JSPS) KAKENHIMinistry of Education, Culture, Sports, Science and Technology, Japan (MEXT)Japan Society for the Promotion of ScienceGrants-in-Aid for Scientific Research (KAKENHI) [15H05283]	Filariasis Research Training and Service Unit (FRTSU), Department of Parasitology, Faculty of Medicine, University of Ruhuna, Sri Lanka	1=Yes	1= policy decision-makers,4=Other	School children	Lymphatic filariasis		3= Endemic	7= Vector-borne	6= Sri Lanka	Not applicable	0= No	Not applicable	0=No	Not applicable	0=No	Not applicable	Not applicable	0=No	Not applicable	0=No	Not applicable
EST	25/03/2022 16:10	10.3402/iee.v6.30822	2= Review paper	A systematic review of knowledge, attitudes and beliefs about malaria among the South Asian population	Regmi K, Kunwar A, Ortega L	Infect Ecol Epidemiol.	2016	BACKGROUND: Malaria is one of the deadliest mosquito-borne diseases in the world. More than 80% of the total populations are at risk of malaria in the 22 countries in Asia and the Pacific. South Asia alone is home to an estimated 1.4 billion people at risk of contracting malaria. Despite the remarkable progress in reducing the burden of malaria, evidence of the disease based on knowledge of the s…	To understand the knowledge, attitudes and beliefs about malaria in South Asian communities.	Not mentioned	Not mentioned	1= Qualitative	6=Review	Not applicable	99= Not applicable	99= Not applicable	Not mentioned	1= National	99= Not applicable	99= Not applicable	Not mentioned	Not mentioned	South Asia	South Asia	Not mentioned	Not mentioned	Not mentioned	The authors have not received any funding or benefits from industry or elsewhere to conduct this study.	Faculty of Health and Social Sciences, Institute for Health Research, University of Bedfordshire, Luton, UK	1=Yes	99= Not applicable	Not applicable	Malaria	Protozoan disease	3= Endemic	7= Vector-borne	8= Regional (South Asia)	Not applicable	0= No	Not applicable	0=No	Not applicable	0=No	Not applicable	Not applicable	0=No	Not applicable	0=No	Not applicable
EST	22/02/2022 10:20	10.3389/fpubh.2018.00020	1= Article	Added to library on 10 Feb 2022 by You Human West Nile Virus Disease Outbreak in Pakistan, 2015-2016.	Khan E, Barr KL, Farooqi JQ, Prakoso D, Abbas A, Khan ZY, Ashi S, Imtiaz K, Aziz Z, Malik F, Lednicky JA, Long MT	Front. Public Health	2018	Like most of the world, Pakistan has seen an increase in mosquito-transmitted diseases in recent years. The magnitude and distribution of these diseases are poorly understood as Pakistan does not have a nation-wide system for reporting disease. A cross-sectional study to determine which flaviviruses were causing of arboviral disease in Pakistan was instituted. West Nile virus (WNV) is a cause of …	To describe the active and persistent circulation of WNV in humans in the southern region of Pakistan	The persistent occurrence of vector borne diseases in Pakistan	Not mentioned	0= Not mentioned	9= Other	cross-sectional, observational study	99= Not applicable	99= Not applicable		99= Not applicable	99= Not applicable	99= Not applicable	Hospital data on West Nile Virus; Japanese encephalitis virus; Dengue	Not mentioned	Sindh region of Pakistan	Pakistan	Unclear	Unclear	Not mentioned	Defense Threat Reduction AgencyUnited States Department of DefenseDefense Threat Reduction Agency [HDTRA1-14-1-0022]	Department of Pathology and Laboratory Medicine, Aga Khan University, Karachi, Pakistan	1=Yes	4=Other	Hospital patients	West Nile Virus; Japanese encephalitis virus; Dengue	Protozoan disease; Viral disease	3= Endemic	7= Vector-borne	3= Pakistan	Not applicable	0= No	Not applicable	0=No	Not applicable	1=Yes	average summer temperatures correlated with human WNV incidence		0=No	Not applicable	0=No	Not applicable
EST	23/03/2022 15:12	10.1016/j.trstmh.2005.07.016,	1= Article	Adverse reactions following mass drug administration during the Programme to Eliminate Lymphatic Filariasis in Orissa State, India	Babu BV, Rath K, Kerketta AS, Swain BK, Mishra S, Kar SK	Trans R Soc Trop Med Hyg.	2995	The frequency and severity of adverse reactions are the main reasons for low compliance of mass drug administration (MDA) under the Programme to Eliminate Lymphatic Filariasis (PELF). This paper reports the frequency and types of adverse reactions during two MDAs during January 2002 and September 2004 in the State of Orissa, India. Of the people who consumed the drugs, 15.5% in the 2002 MDA and 1…	This paper reports the frequency and types of adverse reactions during two MDAs during January 2002 and September 2004 in the State of Orissa, India.	The study districts are known for endemicity of LF caused by Wuchereria bancrofti	Not mentioned	3= Mixed methods	5= Household survey,7= Mixed methods		99= Not applicable	99= Not applicable	Not mentioned	3= District	99= Not applicable	99= Not applicable	fingerprick thick blood film collected after 22:00 hours	Not mentioned	Orissa State	India	Not mentioned	Not mentioned	Random sampling	Not mentioned	Clinical and Epidemiology Division, Regional Medical Research Centre, Indian Council of Medical Research, SE Rly Project Complex (Post), Bhubaneswar 751023, India. babuv@sify.com	1=Yes	2= general public	Not applicable	Lymphatic Filariasis	worm disease	3= Endemic	7= Vector-borne	1= India	Not applicable	0= No	Not applicable	0=No	Not applicable	0=No	Not applicable	Not applicable	0=No	Not applicable	0=No	Not applicable
EST	14/03/2022 11:00	10.1186/s12936-016-1177-x,	1= Article	Anopheles subpictus carry human malaria parasites in an urban area of Western India and may facilitate perennial malaria transmission	Kumar A, Hosmani R, Jadhav S, de Sousa T, Mohanty A, Naik M, Shettigar A, Kale S, Valecha N, Chery L, Rathod PK	Malaria Journal	2016	BACKGROUND: India contributes 1.5-2 million annual confirmed cases of malaria. Since both parasites and vectors are evolving rapidly, updated information on parasite prevalence in mosquitoes is important for vector management and disease control. Possible new vector-parasite interactions in Goa, India were tested. METHODS: A total of 1036 CDC traps were placed at four malaria endemic foci in Goa,…	Analyses the human and bovine blood meal and the presence of human Plasmodia	Not mentioned	Not mentioned	0= Not mentioned	0= Not mentioned	Not applicable	99= Not applicable	99= Not applicable	Not mentioned	2= State	99= Not applicable	99= Not applicable	Blood sample of Plasmodium falciparum and Plasmodium vivax in Goa, India from May 2013 to April 2015	Not mentioned	Goa	India	Not mentioned	Not mentioned	Not mentioned	US NIAID MESA-ICEMR Program [U19AI08688]; GoverNot mentionedent of India (Indian Council of Medical Research)Indian Council of Medical Research (ICMR); GoverNot mentionedent of India (National Institute of Malaria Research); NATIONAL INSTITUTE OF ALLERGY AND INFECTIOUS DISEASESUnited States Department of Health & Human ServicesNational Institutes of Health (NIH) - USANIH National Institute of All…	National Institute of Malaria Research, Field Unit, Campal, Goa, India	1=Yes	99= Not applicable	Not applicable	Malaria	Protozoan disease	4= Epidemic	7= Vector-borne	1= India	Not applicable	0= No	Not applicable	0=No	Not applicable	0=No	Not applicable	Not applicable	0=No	Not applicable	0=No	Not applicable
EST	17/03/2022 10:50	10.54302/mausam.v70i4.264	1= Article	Application of spatial technology in malaria information infrastructure mapping with climate change perspective in Maharashtra, India	SAPANA ASHOK SASANE, A. S. JADHAV, RABINDRA K. BARIK, G. KRISHNAKUMAR and V. RAGHAVSWAMY		2019	The present research paper proposes Malaria Information Infrastructure Mapping in Maharashtra, India using Cloud Spatial Data Infrastructure (SDI) Model with a perspective on Climate Change. In m-cloud, geospatial health database has been developed for positive cases and that of number of deaths due to Malaria from 2001 to 2014 in Maharashtra, using Open Source GIS software; Quantum GIS and Map W…	The present paper attempts to study the patterns and trends of the incidence of Malaria in urban landscapes of Maharashtra by analyzing the data of fourteen years from 2001 to 2014.	Not mentioned	Not mentioned	1= Qualitative	0= Not mentioned	Not applicable	1= Spatial	99= Not applicable	g Cloud Spatial Data Infrastructure (SDI) Mod	2= State	99= Not applicable	3= Spatial and temporal forecast	Number of cholera cases		Maharashtra	India	Not mentioned	Not mentioned	Not mentioned	Not mentioned	Department of Geography, S. P. Pune University Pune – 411 053, India *Mumbai University, Mumbai – 400 098, India	0=No	99= Not applicable	Not applicable	malaria	Protozoan disease	3= Endemic	7= Vector-borne	1= India	Not applicable	0= No	Not applicable	1= Yes	Climate change is a major concern today as it leads to renaissance of vector borne disease.	1=Yes	perature over Maharashtra which may be favorable for spread		1=Yes	Heavy rainfall favorable for creating climatic conditions for mosquito breeding and survival	0=No	Not applicable
EST	04/03/2022 16:00	10.4103/0255-0857.115640	1= Article	Assessing effect of climate on the incidence of dengue in Tamil Nadu	Chandy S, Ramanathan K, Manoharan A, Mathai D, Baruah K	Indian Journal of Medical Microbiology	2013	Incidence of dengue is reported to be influenced by climatic factors. The objective of this study is to assess the association of local climate with dengue incidence, in two geographically distinct districts in Tamil Nadu. The study uses climate data, rainfall and mean maximum and minimum temperature to assess its association if any, with dengue incidence in two districts of Tamil Nadu, South Ind…	To assess the association of local climate with dengue incidence, in two geographically distinct districts in Tamil Nadu	Not mentioned	Not mentioned	2= Quantitative	0= Not mentioned	Not applicable	99= Not applicable	99= Not applicable		3= District	99= Not applicable	99= Not applicable	Dengue incidence in two districts of Tamil Nadu	Not mentioned	Chennai (Nungambakkam) and Tiruchirappali (Trichy)	India	6892 dengue cases	Unclear	Not mentioned	Not mentioned	Department of Medicine, Unit 1 and Infectious Diseases, Christian Medical College, Vellore, India	0=No	99= Not applicable	Not applicable	Dengue	Viral disease	3= Endemic	7= Vector-borne	1= India	Not applicable	0= No	Not applicable	1= Yes	climate change propels increased emergence and transmission of vector -borne diseases	1=Yes	Temperature influence vector breeding		1=Yes	Rainfall pattern	0=No	Not applicable
EST	21/02/2022 10:12	10.1016/j.scitotenv.2021.148769	1= Article	Association between climate and infectious diseases among children in Varanasi city, India: A prospective cohort study.	Singh N, Mall RK, Banerjee T, Gupta A	ci. Total Environ.	2021	The effects of climate on infectious diseases could influence the health impacts, particularly in children in countries with the unfair socioeconomic conditions. In a prospective cohort of 461 children under 16-years-of-age in Varanasi city, India, the association of maximum-temperature (Tmax), relative humidity (RH), absolute humidity (AH), rainfall (RF), wind-speed (WS), and solar radiation (SL…	The urgent need to test the hypothesis of whether there exists an indirect and direct cause-and-effect relationship between climate variability and paediatric health	The ravaging impact of climate change as a concern for this study	Not mentioned	3= Mixed methods	5= Household survey,7= Mixed methods		2= Space time	1= Correlative	binomial-regression	4=Community	2= Month	3= Spatial and temporal forecast	Malaria, Dengue data from wards and households	Not mentioned	Varanasi city	India	Not mentioned	527	A multistage random sampling	Bio & Medical Technology Development Program of the National Research Foundation (NRF) - Ministry of Science, ICT & Future Planning [NRF-2018M3A9G1076200]; GoverNot mentionedent-wide R&D Fund project for infectious disease research (GFID), Republic of Korea [HG18C0028]	DST-Mahamana Centre of Excellence in Climate Change Research, Institute of Environment and Sustainable Development, Banaras Hindu University, Varanasi, India	0=No	4=Other	Household	Malaria, Dengue, Diarrhea etc	Protozoan disease;	3= Endemic	7= Vector-borne	1= India	Not applicable	1= Yes	evidence from most high latitude regions suggests that low temperature and low humidity (winter) increase influenza activity through increased respiratory virus survival and subsequent transmission	1= Yes	present association of infectious diseases with climate and anticipated future risks under the climate change scenario in children with already very high under 5 mortality	1=Yes	play a vital role in determining the timing of mosquito activities		1=Yes		1=Yes	Not applicable
EST	28/02/2022 10:30	10.1007/s10393-013-0849-z	1= Article	Association of weather and anthropogenic factors for transmission of Japanese encephalitis in an endemic area of India	Borah J, Dutta P, Khan SA, Mahanta J	EcoHealth	2013	Weather and anthropogenic factors are important determinants for Japanese encephalitis (JE) transmission. During 2008-2010, an increasing trend of JE was observed in Dibrugarh district of Northeast India. The JE cases were found to be clustered between June to October in each year. Monthly minimum temperature and rainfall were significantly associated with JE transmission at 1 and 2 months lagged…	Aims to determine the relationship between meteorological and anthropogenic factors and JE occurrence in vulnerable areas and to provide early warning signs to the local health or administrative authorities for management in these areas through community participation	Japanese encephalitis (JE) has emerged as a major public health problem in India	Not mentioned	0= Not mentioned	7= Mixed methods	Not applicable	99= Not applicable	1= Correlative	Correlation and Regression Analysis	3= District	2= Month	2= Temporal forecast	Human outbreak data on JE	Not mentionedN	Dibrugarh district	India	Not mentioned	Not mentioned	Not mentioned	Indian Council of Medical Research, Dept. of Health Research, GoverNot mentionedent of India	Regional Medical Research Centre, ICMR, Northeast Region, Post Box 105, Dibrugarh, 786001, Assam, India	0=No	4=Other	patients with Acute Encephalitis syndrome	Japanese Encephalitis	Viral disease	4= Epidemic	7= Vector-borne	1= India	Not applicable	0= No	Not applicable	0=No	Not applicable	1=Yes	A rise of temperature especially minimum temperature would enhance the growth of virus in amplifying host as well as vector and thus accelerates the transmission of JE		1=Yes	rainfall, minimum temperature can predict the incidence of JE at a lag period of 2 months	0=No	Not applicable
EST	14/03/2022 11:30	10.1016/j.meegid.2021.104987	2= Review paper	Asymptomatic malaria infection prevailing risks for human health and malaria elimination	Prusty D, Gupta N, Upadhyay A, Dar A, Naik B, Kumar N, Prajapati VK	Infection, Genetics and Evolution	2021	There has been a consistent rise in malaria cases in the last few years. The existing malaria control measures are challenged by insecticide resistance in the mosquito vector, drug résistance in parasite populations, and asymptomatic malaria (ASM) in healthy individuals. The absence of apparent malaria symptoms and the presence of low parasitemia makes ASM a hidden reservoir for malaria transmiss…	Highlight the impacts of asymptomatic malaria on human health and its contribution to disease transmission	Not mentioned	Not mentioned	0= Not mentioned	6=Review	Not applicable	99= Not applicable	99= Not applicable	Not mentioned	1= National	99= Not applicable	99= Not applicable	Not mentioned	Not mentioned	19 countries of sub-Saharan Africa and India	India	Not mentioned	Not mentioned	Not mentioned	University Grant Commission, New Delhi, India University Grants Commission, India	Department of Biochemistry, School of Life Sciences, Central University of Rajasthan, Bandarsindri, Kishangarh, Ajmer, 305817, Rajasthan, India	0=No	99= Not applicable	Not applicable	Malaria	Protozoan disease	3= Endemic	7= Vector-borne	1= India,9= Other	19 Sub-Saharan Africa countries	0= No	Not applicable	0=No	Not applicable	0=No	Not applicable	Not applicable	1=Yes	symptomatic malaria infection is seasonally categorized by annual rain and the abundance of mosquitoes	0=No	Not applicable
EST	17/03/2022 12:20	10.4103/0972-9062.313970	1= Article	Awareness and impact of Lymphatic Filariasis among school children in rural endemic areas of West Bengal, India	Paramanik M, Sarkar N, Chandra G	Journal of Vector Borne Disease	2020	BACKGROUND & OBJECTIVES: Lymphatic filariasis (LF) is a neglected parasitic disease of tropics and subtropics including India. Although the disease mostly affects adults, there are evidences that LF infection is often acquired during childhood. This study assessed the filarial epidemiology as well as awareness about the disease among school children in the rural areas of Bankura district, West Be…	This study assessed the filarial epidemiology as well as awareness about the disease among school children in the rural areas of Bankura district, West Bengal, India.	Not mentioned	Not mentioned	3= Mixed methods	5= Household survey,7= Mixed methods		99= Not applicable	99= Not applicable		99= Not applicable	99= Not applicable	99= Not applicable	Night blood samples of 1193 school children		West Bengal	India	Not mentioned	1193 school-going children	random sampling	Not mentioned	Epidemiology, Vector biology and Environmental monitoring Research Unites, Entomology Laboratory, Department of Animal Science, Kazi Nazrul University, Asansol, Burdwan West- 713340	0=No	4=Other	school children	Lymphatic Filariasis	Worm disease	3= Endemic	7= Vector-borne	1= India	Not applicable	0= No	Not applicable	0=No	Not applicable	0=No	Not applicable	Not applicable	0=No	Not applicable	0=No	Not applicable
EST	14/03/2022 14:02	10.4103/ijph.IJPH_306_17	2= Review paper	Basis of Science Policies for Infectious Disease Challenges in India	Nilgiriwala KS	Indian Journal Public Health	2018	With increase in drug resistance and related challenges in infectious diseases globally, it has become more important for a country like India with a high population to develop strategies to deal with such challenges. The literature review was conducted using the Google search engine to explore the contemporary science policies in India (since 2012) which are designed for tackling infectious dise…	Gives an insight into the strengths and limitations of the basis of some of the contemporary science policies in India that are drafted and implemented to combat the challenges of infectious diseases.	Not mentioned	Not mentioned	1= Qualitative	6=Review	Not applicable	99= Not applicable	99= Not applicable		1= National	99= Not applicable	99= Not applicable		Not mentioned	India	Not mentioned	Not mentioned	Not mentioned	Not mentioned	None	Research Officer, Department of Tuberculosis, The Foundation for Medical Research, Mumbai, Maharashtra, India	0=No	99= Not applicable	Not applicable	Malaria	Protozoan disease	3= Endemic	7= Vector-borne	1= India	Not applicable	0= No	Not applicable	0=No	Not applicable	0=No	Not applicable	Not applicable	0=No	Not applicable	0=No	Not applicable
EST	24/02/2022 15:03	PMC3612321	2= Review paper	Battling malaria iceberg incorporating strategic reforms in achieving Millennium Development Goals & malaria elimination in India	Sharma VP	Indian J Med Res	2012	Malaria control in India has occupied high priority in health sector consuming major resources of the Central and State governments. Several new initiatives were launched from time to time supported by foreign aids but malaria situation has remained static and worsened in years of good rainfall. At times malaria relented temporarily but returned with vengeance at the local, regional and national …	Outline the historical account of malaria and methods of control that have lifted the national economy in many countries	Not mentioned	Not mentioned	0= Not mentioned	0= Not mentioned	Not applicable	99= Not applicable	99= Not applicable	Not mentioned	3= District	99= Not applicable	99= Not applicable	human outbreaks per unit	Not mentioned	India	India	Not mentioned	Not mentioned	Not mentioned	Not mentioned	ICMR Chair in Public Health Research, Centre for Rural Development & Technology, Indian Institute of Technology, New Delhi, India. vinodsharma1938@gmail.com	0=No	99= Not applicable	Not applicable	Malaria	Protozoan disease	3= Endemic	7= Vector-borne	1= India	Not applicable	0= No	Not applicable	0=No	Not applicable	1=Yes	Mosquito abundance depends on the availability of water bodies for breeding and also the ambient temperatures for development and adult survival		0=No	Not applicable	0=No	Not applicable
EST	09/03/2022 14:00	10.1016/j.ijid.2020.02.055	1= Article	Can cholera 'hotspots' be converted to cholera 'coldspots' in cholera endemic countries? The Matlab, Bangladesh experience	Zaman K, Ryun Kim D, Ali M, Ahmmed F, Im J, Islam MT, Khan AI, Yunus M, Khan MA, Marks F, Qadri F, Kim J, Clemens JD	International Journal of Infectious Diseases	2020	BACKGROUND: Cholera remains a major public health threat in low- and middle-income countries. The World Health Organization (WHO) has recently launched a global initiative to end preventable cholera by 2030. Key to the success of this initiative will be the elimination of cholera transmission in cholera 'hotspots' with regularly recurrent disease; this can be achieved via improved surveillance to…	To analyze the trend in cholera incidence during the years 1974–2018 in Matlab, Bangladesh	Not mentioned	Not mentioned	2= Quantitative	0= Not mentioned	Not applicable	99= Not applicable	1= Correlative	linear regression model	3= District	99= Not applicable	99= Not applicable	Number of cholera cases in Matlab from 1974- 208	Not mentioned	Matlab	Bangladesh	200 000	Not mentioned	Not mentioned	Diseases of the Most Impoverished Program of the Bill & Melinda Gates Foundation; Bill & Melinda Gates FoundationBill & Melinda Gates FoundationCGIAR [OPP1171432]	4, Qadri F1, Kim J2, Clemens JD1,5,6 AFFILIATIONS 	1=Yes	99= Not applicable	Not applicable	Cholera	Bacterial disease	3= Endemic	8= Water-borne	7= Bangladesh	Not applicable	0= No	Not applicable	1= Yes	global warming	1=Yes	Rising sea surface temperatures; rising ambient temperature		0=No	Not applicable	0=No	Not applicable
EST	24/03/2022 10:40	10.1371/journal.pntd.0009624	1= Article	Changing epidemiology of dengue in Sri Lanka-Challenges for the future	Malavige GN, Jeewandara C, Ghouse A, Somathilake G, Tissera H	PLoS Negl Trop Dis	2021	BACKGROUND: Dengue infections are on the rise in Sri Lanka and are spreading to all areas in the country. Here, we discuss the changes in dengue epidemiology in Sri Lanka in relation to changes in age distribution, changes in seroprevalence rates over time, and possible reasons contributing to such changes. METHODS AND FINDINGS: Although the incidence of dengue increased 20-fold from the year 200…	discuss the changes in dengue epidemiology in Sri Lanka in relation to changes in age distribution, changes in seroprevalence rates over time, and possible reasons contributing to such changes.	Not mentioned	Not mentioned	2= Quantitative	0= Not mentioned	Not applicable	99= Not applicable	99= Not applicable		3= District	99= Not applicable	99= Not applicable	Epidemiology Unit Surveillance Data		Colombo district	Sri Lanka	Not mentioned	Not mentioned	Not mentioned	Centre for Dengue Research. GNot mentioned received the funding.	1 Centre for Dengue Research, University of Sri Jayewardenepura, Nugegoda, Sri Lanka,	0=No	99= Not applicable	Not applicable	dengue	Viral disease	3= Endemic	7= Vector-borne	6= Sri Lanka	Not applicable	0= No	Not applicable	0=No	Not applicable	0=No	Not applicable	Not applicable	0=No	Not applicable	0=No	Not applicable
EST	22/02/2022 09:00	10.1007/978-981-10-7572-8_3	1= Article	Changing trend of infectious diseases in nepal	Rai SK	Many infectious/communicable diseases (IDs) are endemic in Nepal. Until a decade and half ago, IDs were the major cause of both morbidity and mortality accounting 70% for both. However, as a result of various preventive measures implemented by both the state and non-state actors, the overall IDs have shown a changing (declining) trend. The most impressive decline has been seen in the intestinal h…	2018	Many infectious/communicable diseases (IDs) are endemic in Nepal. Until a decade and half ago, IDs were the major cause of both morbidity and mortality accounting 70% for both. However, as a result of various preventive measures implemented by both the state and non-state actors, the overall IDs have shown a changing (declining) trend. The most impressive decline has been seen in the intestinal h…	To address the present situation of disease infestation through multi-sectoral plan and strategies	The endemic nature of infectious diseases in the region	Not mentioned	0= Not mentioned	0= Not mentioned	Not applicable	99= Not applicable	99= Not applicable		1= National	99= Not applicable	99= Not applicable	Infectious diseases outbreak data from health centers (Data on zoonotic diseases)		Nepal	Nepal	Not mentioned	Not mentioned	Unclear	Adv.Exp.Med.Biol.	Nepal Medical College, Attarkehl, Gokarneswor-8, Kathmandu, Nepal. drshibakrai.nepal@gmail.com	0=No	4=Other,99= Not applicable	Not mentioned	(Malaria; Lympahtic Filariasis; Dengue; Visceral Leishmaniasis	Protozoan disease; parasitic disease	3= Endemic	7= Vector-borne	2= Nepal	Not applicable	1= Yes	Visceral leishmaniasis is primarily confined to 12 low altitude tropical climate Districts in eastern Terai belt	1= Yes	Not applicable	0=No	Not applicable	Not applicable	1=Yes	Heavy rainfall as a cause of disease spread	0=No	Not applicable
EST	17/02/2022 15:00	10.1186/s12936-015-0697-0	2= Review paper	Characterization of imported malaria, the largest threat to sustained malaria elimination from Sri Lanka	Dharmawardena P, Premaratne RG, Gunasekera WM, Hewawitarane M, Mendis K, Fernando D	Malaria Journal	2015	Sri Lanka has reached zero indigenous malaria cases in November 2012, two years before its targeted deadline for elimination. Currently, the biggest threat to the elimination efforts are the risk of resurgence of malaria due to imported cases. This paper describes two clusters of imported malaria infections reported in 2013 and 2014, one among a group of Pakistani asylum-seekers resident in Sri L…	This study reports on two clusters of imported malaria, one amongst Pakistani asylum-seekers resident in a malaria non-endemic area in Sri Lanka and the other amongst local fishermen who returned from Sierra Leone	The re-emerging of malaria case in Sri Lanka after some years of eradication	Not clear	0= Not mentioned	0= Not mentioned	Not applicable	99= Not applicable	99= Not applicable		1= National	99= Not applicable	99= Not applicable	Malaria data from hospitals		Sri Lanka	Sri Lanka	Not mentioned	Not mentioned	Not mentioned	Not mentioned	Anti Malaria Campaign Headquarters, Public Health Complex, Narahenpita, Colombo, 5, Sri Lanka		4=Other	Health care providers	Malaria	Protozoan disease	3= Endemic	7= Vector-borne	6= Sri Lanka	Not applicable	0= No	Not applicable	0=No	Not applicable	0=No	Not applicable	Not applicable	0=No	Not applicable	0=No	Not applicable
EST	22/03/2022 13:00	10.1016/j.cimid.2013.10.006	1= Article	Characterization of West Nile virus (WNV) isolates from Assam, India: Insights into the circulating WNV in northeastern India	Chowdhury P, Khan SA, Dutta P, Topno R, Mahanta J	Comp Immunol Microbiol Infect Dis	2014	West Nile virus (WNV) is a mosquito-borne flavivirus that causes subclinical symptoms, febrile illness with possible kidney infarction and encephalitis. Since WNV was first serologically detected in Assam during 2006, it has become recognized as an important etiological agent that causes acute encephalitis syndrome (AES) in addition to endemic Japanese encephalitis virus (JEV). Therefore, isolati…	To establish and characterize the currently circulating strain/s of WNV in the NER of India.	Not mentioned	Not mentioned	0= Not mentioned	0= Not mentioned	Not applicable	99= Not applicable	99= Not applicable		3= District	99= Not applicable	99= Not applicable	WNV strains from National Institute of Virology		Assam	India	Not mentioned	Not mentioned	Not mentioned	Indian Council of Medical Research (ICMR), IndiaIndian Council of Medical Research (ICMR)	Entomology and Filariasis Division, Arbovirology Group, Regional Medical Research Centre (ICMR), N.E. Region, Post-Box. 105 Dibrugarh, Assam, India. pritomc@gmail.com	0=No	99= Not applicable	Not applicable	West Nile virus (WNV)	Viral disease	3= Endemic	7= Vector-borne	1= India	Not applicable	0= No	Not applicable	0=No	Not applicable	0=No	Not applicable	Not applicable	0=No	Not applicable	0=No	Not applicable
EST	18/02/2022 15:00	10.1186/1475-2875-11-170	1= Article	Characterizing the spatial and temporal variation of malaria incidence in Bangladesh, 2007	Reid HL, Haque U, Roy S, Islam N, Clements AC	Malaria Journal	2012	BACKGROUND: Malaria remains a significant health problem in Bangladesh affecting 13 of 64 districts. The risk of malaria is variable across the endemic areas and throughout the year. A better understanding of the spatial and temporal patterns in malaria risk and the determinants driving the variation are crucial for the appropriate targeting of interventions under the National Malaria Control and…	To understand the spatial and temporal patterns in malaria risk and the determinants driving the variation	The endemic nature of Malaria in 13 of 64 districts	Not mentioned	3= Mixed methods	0= Not mentioned	Not applicable	2= Space time	1= Correlative	Bayesian spatiotemporal Poisson regression models	3= District	2= Month	3= Spatial and temporal forecast	Number of malaria cases reported between January and December 2007		Bangladesh	Bangladesh	70 endemic thanas (sub-districts)	Unclear	Not mentioned	National Health and Medical Research Council Career Development AwardNational Health and Medical Research Council of Australia; Johns Hopkins Bloomberg School of Public Health Johns Hopkins University	Infectious Disease Epidemiology Unit, Level 4 Public Health Building, School of Population Health, University of Queensland, Herston, QLD, 4006, Australia	1=Yes	99= Not applicable	Not applicable	Malaria	Protozoan disease	3= Endemic	7= Vector-borne	7= Bangladesh	Not applicable	0= No	Not applicable	0=No	Not applicable	1=Yes	Temperature was seen as driver of malaria in the endemic areas		1=Yes	The studies reveal an increasing trend with rainfall; significant positive associations between the incidence of reported P. vivax and P. falciparum cases and rainfall and maximum temperature	0=No	Not applicable
EST	21/03/2022 09:40	10.1093/ije/dyw267	1= Article	Cholera cases cluster in time and space in Matlab, Bangladesh: implications for targeted preventive interventions.	Debes AK, Ali M, Azman AS, Yunus M, Sack DA	Int J Epidemiol	2016	Background: : Cholera remains a serious public health threat in Asia, Africa and in parts of the Americas. Three World health Organization (WHO) pre-qualified oral cholera vaccines are now available but their supply is limited, so current supplies must be administered strategically. This requires an improved understanding of disease transmission and control strategies. Methods: : We used demograp…	To estimate the spatial and temporal extent of the zone of increased risk around cholera cases.	Not mentioned	Not mentioned	2= Quantitative	0= Not mentioned	Not applicable	2= Space time	99= Not applicable	multivariable log-binomial regression models	99= Not applicable	99= Not applicable	3= Spatial and temporal forecast	stool sample; disease surveillance data collected from 1991 to 2000 in Matlab		Matlab	Bangladesh	Not mentioned	4746 cholera cases	random sampling	Bill and Melinda Gates FoundationBill & Melinda Gates Foundation [OPP1053556, OPP1089243]	Johns Hopkins Bloomberg School of Public Health, Baltimore, MD, USA	1=Yes	2= general public	Not applicable	Cholera	Bacterial disease	4= Epidemic	8= Water-borne	7= Bangladesh	Not applicable	0= No	Not applicable	0=No	Not applicable	0=No	Not applicable	Not applicable	0=No	Not applicable	0=No	Not applicable
EST	25/03/2022 12:20	10.1126/science.289.5485.1766	1= Article	Cholera dynamics and El Nino-Southern Oscillation	Pascual M, Rodó X, Ellner SP, Colwell R, Bouma MJ	Science.	2000	Analysis of a monthly 18-year cholera time series from Bangladesh shows that the temporal variability of cholera exhibits an interannual component at the dominant frequency of El Niño-Southern Oscillation (ENSO). Results from nonlinear time series analysis support a role for both ENSO and previous disease levels in the dynamics of cholera. Cholera patterns are linked to the previously described c…	Examine the associations between cholera and ENSO and between cholera and climate at interannual time scales, using an 18-year record from Bangladesh where the disease is endemic	Not mentioned	Not mentioned	2= Quantitative	0= Not mentioned	Not applicable	3= Temporal	2= Process-based	time series models	99= Not applicable	99= Not applicable	2= Temporal forecast	Cholera incidence data between January 1980 and March 1998	Not mentioned	Dhaka	Bangladesh	Not mentioned	Not mentioned	Not mentioned	Not mentioned	Center of Marine Biotechnology, University of Maryland Biotechnology Institute, 701 East Pratt Street, Suite 236, Columbus Center, Baltimore, MD 21202, USA. mercedes@pampero.umbi.umd.edu	1=Yes	99= Not applicable	Not applicable	cholera	Bacterial disease	3= Endemic	8= Water-borne	7= Bangladesh	Not applicable	0= No	Not applicable	0=No	Not applicable	1=Yes	Satellite data show that a positive association between cholera and temperature		0=No	Not applicable	0=No	Not applicable
EST	10/03/2022 15:02	PMID: 1500643	1= Article	CHOLERA EPIDEMICS IN BANGLADESH - 1985-1991	Siddique AK, Zaman K, Baqui AH, Akram K, Mutsuddy P, Eusof A, Haider K, Islam S, Sack RB	Journal of Diarrhoeal Diseases Research	1992	In 1991, a major epidemic of diarrhoea broke out in Bangladesh. To estimate the extent of cholera during diarrhoea epidemics and to focus on the public health issues related to cholera in Bangladesh, we have used the government figures of the 1991 epidemic and data from our own experience of epidemic interventions in nearly 400 rural upazilas (sub-district) between 1985 and 1989 and in 1991. Our …	Determine the magnitude of the epidemic disease and some of the related public health issues in rural Bangladesh	Not mentioned	Not mentioned	0= Not mentioned	0= Not mentioned	Not applicable	1= Spatial	99= Not applicable		1= National	99= Not applicable	99= Not applicable	Number of reported cholera cases in Bangladesh from 1985 - 1991	Not mentioned	Bangladesh	Bangaldesh	Unclear	Not mentioned	Not mentioned	Not mentioned	International Centre for Diarrhoeal Disease Research, Bangladesh, Dhaka	0=No	2= general public	Not applicable	Cholera	Bacterial disease	4= Epidemic	8= Water-borne	7= Bangladesh	Not applicable	0= No	Not applicable	0=No	Not applicable	0=No	Not applicable	Not applicable	0=No	Not applicable	0=No	Not applicable
EST	10/03/2022 10:40	10.1371/journal.pone.0172355	1= Article	Cholera forecast for Dhaka, Bangladesh, with the 2015-2016 El Niño: Lessons learned.	Martinez PP, Reiner RC, Cash BA, Rodó X, Shahjahan Mondal M, Roy M, Yunus M, Faruque AS, Huq S, King AA, Pascual M	PLoS ONE	2017	A substantial body of work supports a teleconnection between the El Niño-Southern Oscillation (ENSO) and cholera incidence in Bangladesh. In particular, high positive anomalies during the winter (Dec-Feb) in sea surface temperatures (SST) in the tropical Pacific have been shown to exacerbate the seasonal outbreak of cholera following the monsoons from August to November. Climate studies have indi…	To evaluate the predictability of cholera dynamics for the city in recent times based on two transmission models	Not mentioned	Not mentioned	2= Quantitative	0= Not mentioned	Not applicable	3= Temporal	2= Process-based	Mechanistic temporal model	3= District	2= Month	3= Spatial and temporal forecast	Number of cases of cholera	Not mentioned	Dhaka	Bangladesh	Not mentioned	Not mentioned	Not mentioned	Institutes of Health (NIH) - USA; MIDAS; National Institute of General Medical SciencesUnited States Department of Health & Human ServicesNational Institutes of Health (NIH) - USANIH National Institute of General Medical Sciences (NIGMS) [U54-GM111274]; NSFNational Science Foundation (NSF) [AGS 1338427]; NOAA MAPP NOM MAPP [NA140AR4310160]; NASANational Aeronautics & Space Administration (NASA) […	Department of Ecology and Evolution, University of Chicago, Chicago, Illinois, United States of America	1=Yes	99= Not applicable	Not applicable	Cholera	Bacterial disease	3= Endemic	7= Vector-borne	7= Bangladesh	Not applicable	0= No	Not applicable	0=No	Not applicable	0=No	Not applicable	Not applicable	0=No	Not applicable	0=No	Not applicable
EST	24/03/2022 10:00	10.1016/j.vaccine.2019.07.035,	2= Review paper	Cholera in selected countries in Asia.	Lopez AL, Dutta S, Qadri F, Sovann L, Pandey BD, Bin Hamzah WM, Memon I, Iamsirithaworn S, Dang DA, Chowdhury F, Heng S, Kanungo S, Mogasale V, Sultan A, Ylade M	Vaccine	2020	INTRODUCTION: Although the current pandemic of cholera originated in Asia, reports of cholera cases and outbreaks in the region are sparse. To provide a sub-regional assessment of cholera in South and Southeast Asia, we collated published and unpublished data from existing surveillance systems from Bangladesh, Cambodia, India, Malaysia, Nepal, Pakistan, Philippines, Thailand and Vietnam. METHODS:…	To provide a sub-regional assessment of cholera cases in Asia	Not mentioned	Not mentioned	2= Quantitative	0= Not mentioned	Not applicable	99= Not applicable	99= Not applicable	Not mentioned	1= National	99= Not applicable	99= Not applicable	Country cholera surveillance data from Bangladesh, Cambodia, India, Malaysia, Nepal, Pakistan, Philippines, Thailand and Vietnam from 2011 to 2015	Not mentioned	Bangladesh, Cambodia, India, Malaysia, Nepal, Pakistan, Philippines, Thailand and Vietnam	Bangladesh, Cambodia, India, Malaysia, Nepal, Pakistan, Philippines, Thailand and Vietnam	Not mentioned	Not mentioned	Not mentioned	This research did not receive any specific grant from funding agencies in the public, commercial, or not-for-profit sectors.	Institute of Child Health and Human Development, University of the Philippines Manila-National Institutes of Health, Philippines. allopez2@up.edu.ph	1=Yes	99= Not applicable	Not applicable	Cholera	Bacterial disease	3= Endemic	8= Water-borne	1= India,2= Nepal,3= Pakistan,7= Bangladesh,9= Other	Bangladesh, Cambodia, India, Malaysia, Nepal, Pakistan, Philippines, Thailand and Vietnam	0= No	Not applicable	0=No	Not applicable	0=No	Not applicable	Not applicable	0=No	Not applicable	0=No	Not applicable
EST	25/02/2022 13:12	10.1093/trstmh/traa093	1= Article	Climate change and dengue fever knowledge, attitudes and practices in Bangladesh: a social media-based cross-sectional survey	Rahman MS, Karamehic-Muratovic A, Baghbanzadeh M, Amrin M, Zafar S, Rahman NN, Shirina SU, Haque U	Trans. Roy. Soc. Tropical Medicine and Hygiene.	2021	BACKGROUND: Bangladesh experienced its worst dengue fever (DF) outbreak in 2019. This study investigated the knowledge, attitudes and practices (KAP) among university students in Bangladesh and significant factors associated with their prevention practices related to climate change and DF. METHODS: A social media-based (Facebook) cross-sectional KAP survey was conducted and secondary data of repo…	This study investigated the knowledge, attitudes and practices (KAP) among university students in Bangladesh and significant factors associated with their prevention practices related to climate change and DF.	The endemic nature of Dengue	Not mentioned	2= Quantitative	9= Other	Facebook survey	99= Not applicable	99= Not applicable	Not applicable	3= District	99= Not applicable	99= Not applicable	Not Applicable	Not mentioned	Bangladesh	Bangladesh	Not mentioned	1560 respondents	Random Sampling; Snow balling	Research Council of NorwayResearch Council of Norway [281077]	Department of Statistics, Begum Rokeya University, Rangpur, Rangpur 5400, Bangladesh	1=Yes	4=Other	University students	Dengue Fever	Viral disease	3= Endemic	7= Vector-borne	Bangladesh	Not applicable	0= No	Not applicable	1= Yes	Of 1500 respondents, 76% believed that climate change can affect DF transmission	0=No	Not applicable	Not applicable	0=No	Not applicable	0=No	Not applicable
EST	14/03/2022 13:02	10.1016/j.actatropica.2020.105337	2= Review paper	Climate change and infectious disease research in Nepal: Are the available prerequisites supportive enough to researchers?	Bhandari D, Bi P, Sherchand JB, Dhimal M, Hanson-Easey S	Acta Tropical	2020	Although Nepal has been identified as a country highly vulnerable to adverse health and socioeconomic impacts arising from climate change, extant research on climate sensitive infectious diseases has yet to develop the evidence base to adequately address these threats. In this opinion paper we identify and characterise basic requirements that are hindering the progress of climate change and infec…	identify and characterise basic requirements that are hindering the progress of climate change and infectious disease research in Nepal	In the context of Nepal, despite a high prevalence of climate sensitive infectious diseases, limited evidence is available on the effect of climate change on infectious diseases transmission	Previous studies were entomological studies that explored spatiotemporal distributions of disease vectors, and offer little epidemiological insights on the risk of infectious disease incidence in changing climate.	2= Quantitative	6=Review	Not applicable	99= Not applicable	99= Not applicable		99= Not applicable	99= Not applicable	99= Not applicable			Nepal	Nepal	Not mentioned	Not mentioned	Not mentioned	Adelaide Scholarship International (ASI) by the University of Adelaide	The University of Adelaide, School of Public Health, Adelaide, South Australia, Australia. dinesh.bhandari@adelaide.edu.au	1=Yes	99= Not applicable	Not applicable	Dengue disease	Viral disease	3= Endemic	7= Vector-borne	2= Nepal	Not applicable	1= Yes	Not applicable	1= Yes	No variables mentioned	1=Yes	No variables mentioned		1=Yes	No variables mentioned	0=No	Not applicable
EST	25/02/2022 10:34	PMC6974868	1= Article	Climate Change and Infectious Diseases: Evidence from Highly Vulnerable Countries	Anwar A, Anwar S, Ayub M, Nawaz F, Hyder S, Khan N, Malik I	Iran J Public Health	2019	Background: Climate change is an alarming challenge for humanity at large due to its mediating role in emergence and spread of infectious diseases like cholera and malaria. This study was conducted to examine the effect of climate change and some socio-economic factors on incidence of infectious diseases. Methods: We used country level panel data over the 1990-2017 period using panel ARDL-PMG tec…	This study was conducted to examine the effect of climate change and some socio-economic factors on incidence of infectious diseases.	Not mentioned	Not mentioned	2= Quantitative	0= Not mentioned	Not applicable	1= Spatial	1= Correlative	Not mentioned	99= Not applicable	99= Not applicable	99= Not applicable	Cholera outbreak data on number of cases of cholera and malaria in affected places like India and Bangladesh	Not mentioned	India; Bangladesh	India; Bangladesh	Not mentioned	Not mentioned	Not mentioned	Not mentioned	Department of Management Sciences, COMSATS University Islamabad, Attock Campus, Punjab, Pakistan	1=Yes	99= Not applicable	Not applicable	Malaria; Cholera	Bacterial disease	3= Endemic	7= Vector-borne	1= India,7= Bangladesh	Not applicable	0= No	Not applicable	1= Yes	uni-directional causality between climate change and infectious disease.	0=No	Not applicable	Not applicable	0=No	Not applicable	0=No	Not applicable
EST	03/03/2022 13:00	10.1016/j.accre.2021.05.003	2= Review paper	Climate change and its association with the expansion of vectors and vector-borne diseases in the Hindu Kush Himalayan region: A systematic synthesis of the literature	Dhimal M, Kramer IM, Phuyal P, Budhathoki SS, Hartke J, Ahrens B, Kuch U, Groneberg DA, Nepal S, Liu QY, Huang CR, CissÉ G, Ebi KL, KlingelhÖfer D, Müller R	Advances in Climate Change Research	2021	Observed weather and projected climate change suggest an increase in the transmission of vector-borne diseases (VBDs) in the Hindu Kush Himalayan (HKH) region. In this study, we systematically explore the literature for empiric associations between the climate variables and specific VBDs and their vectors in the HKH region. We conducted a systematic synthesis of the published literature on climat…	To identify the most significant variables to be considered for evidence-based trend estimates of the effects of climate change on VBDs and their vectors in the HKH region.	The adverse effect of climate change in the Hindu Kush Himalayan region	Not mentioned	0= Not mentioned	6=Review	Not applicable	99= Not applicable	99= Not applicable	Not mentioned	1= National	99= Not applicable	99= Not applicable		Not mentioned	Hindu Kush Himalayan (HKH) region	Hindu Kush Himalayan (HKH) region	Not mentioned	Not mentioned	NKM	Federal Ministry of Education and Research of Germany (BMBF) as part of the National Research Network on Zoonotic Infectious Diseases of GermanyFederal Ministry of Education & Research (BMBF) [01Kl1717]; ICIMOD (goverNot mentionedent of Afghanistan); Bill and Melinda Gates FoundationBill & Melinda Gates Foundation [OPP1210801]; ICIMOD (goverNot mentionedent of Australia); ICIMOD (goverNot mention…	Nepal Health Research Council (NHRC), Kathmandu, 44600, Nepal	1=Yes	99= Not applicable	Not applicable	Dengue, Filariasis Leishmaniasis, Malaria	Viral disease, Bacterial disease, Protozoan disease	3= Endemic	7= Vector-borne	1= India,2= Nepal,3= Pakistan,4= Bhutan,5= Afghanistan	Not applicable	1= Yes	Altitudes higher than 2000 m	0=No	Not applicable	1=Yes	Temperature and precipitation patterns are conducive for the transmission of VBDs in the HKH region		1=Yes	Precipitation/rain appear to be key determinants of outbreaks of VBDs in the HKH region	0=No	Not applicable
EST	18/03/2022 16:00	10.1007/s11069-019-03594-4	1= Article	Climate change and public health: a study of vector-borne diseases in Odisha, India	Karmakar M, Pradhan MM	Nat Hazards	2019	The construction of paleo-climatic calendar based on various evidences as well as instrumental records of climatic elements tell that climate has changed to a great extent over time. Scientific evidences establish the fact that the impacts of climate change are having wide immediate as well as long-term indirect effects on public health. Especially the focus is on climate change impacts in terms …	The study focuses on climate change impacts in terms of increased severity, frequency and spread of vector-borne diseases.	Malaria is one of the most important and widely distributed vector-borne disease observed in Odisha	Not mentioned	1= Qualitative	6=Review	Not applicable	1= Spatial	99= Not applicable		2= State	2= Month	99= Not applicable	Malaria-positive cases reported in Odisha from 2014 to 2017		Odisha	India	Not mentioned	Not mentioned	Not mentioned	Not mentioned	National Health Mission-Odisha, Goverment of Odisha, Bhubaneswar, India	0=No	99= Not applicable	Not applicable	malaria, dengue, and JE	Protozoan disease; Viral disease	3= Endemic	7= Vector-borne	1= India	Not applicable	1= Yes	Malaria and JE are more prevalent in mountainous, highland and upland regions.	1= Yes	No variables mentioned	1=Yes	No variables mentioned		1=Yes	precipitation	0=No	Not applicable
EST	23/02/2022 12:20	10.20506/rst.30.3.2073	1= Article	Climate change and water resources of Himalayan region—review of impacts and implication	Singh BB, Sharma R, Gill JP, Aulakh RS, Banga HS	Rev - Off Int Epizoot.	2011	Economic trends have shaped our growth and the growth of the livestock sector, but atthe expense of altering natural resources and systems in ways that are not always obvious. Now, however, the reverse is beginning to happen, i.e. environmental trends are beginning to shape our economy and health status. In addition to water, air and food, animals and birds play a pivotal role in the maintenance …	Discuss zoonotic diseases and their vectors and the effect of climate change on important zoonoses in India	Not mentioned	Not mentioned	0= Not mentioned	0= Not mentioned	Not applicable	99= Not applicable	99= Not applicable	Not mentioned	1= National	99= Not applicable	99= Not applicable	Human and animal outbreak data	Not mentioned	India	India	Not mentioned	Not mentioned	Not mentioned	Not mentioned	Department of Veterinary Public Health, Guru Angad Dev Veterinary and Animal Sciences University, Ludhiana, Punjab 141004, India	0=No	99= Not applicable	Not applicable	Leishmaniosis; Japanese encephalitis	Protozoan disease	3= Endemic	7= Vector-borne	1= India	Not applicable	0= No	Not applicable	1= Yes	changes in the climate may affect several characteristics of vector-borne disease	1=Yes	2.5°C and 5°C, and an overall increase in the intensity of rainfall changes survival and reproduction rates of vector-borne diseases		1=Yes	2.5°C and 5°C, and an overall increase in the intensity of rainfall changes survival and reproduction rates of vector-borne diseases	1=Yes	Forest cover
EST	21/02/2022 12:50	10.1186/s40249-020-00717-z	1= Article	Climate change induced vulnerability and adaption for dengue incidence in Colombo and Kandy districts: the detailed investigation in Sri Lanka.	Udayanga L, Gunathilaka N, Iqbal MCM, Abeyewickreme W		2020	BACKGROUND: Assessing the vulnerability of an infectious disease such as dengue among endemic population is an important requirement to design proactive programmes in order to improve resilience capacity of vulnerable communities. The current study aimed to evaluate the climate change induced socio-economic vulnerability of local communities to dengue in Colombo and Kandy districts of Sri Lanka. …	To evaluate the climate change induced socio-economic vulnerability of local communities to dengue in Colombo and Kandy districts of Sri Lanka.	Not mentioned	Not mentioned	0= Not mentioned	0= Not mentioned	Not applicable	2= Space time	1= Correlative	Principal Component Analysis	3= District	99= Not applicable	1= Risk map	Dengue data from the Ministry of Health		Kandy districts	Sri Lanka	Unclear	Unclear	Not mentioned	National Research Council [NRC TO 14-04]	Department of Biosystems Engineering, Faculty of Agriculture & Plantation Management, Wayamba University of Sri Lanka, Makadura, Sri Lanka	0=No	1= policy decision-makers,4=Other	Stakeholders from the Ministry of Health; Meteorological Department; Statistical Service	Dengue	Protozoan disease	3= Endemic	7= Vector-borne	6= Sri Lanka	Not applicable	0= No	Not applicable	1= Yes	Changes in climate could result in direct impacts on the growth and development of mosquito vectors that transmit dengue	1=Yes	Not applicable	Not applicable	1=Yes		1=Yes	Not applicable
EST	01/03/2022 14:00	10.3390/ijerph17228518	2= Review paper	Climate Change, Water Quality and Water-Related Challenges: A Review with Focus on Pakistan	Ahmed, Toqeer; Zounemat-Kermani, Mohammad; Scholz, Miklas	Environmental Research and Public Health	2020	Climate variability is heavily impacting human health all around the globe, in particular, on residents of developing countries. Impacts on surface water and groundwater resources and water-related illnesses are increasing, especially under changing climate scenarios such as diversity in rainfall patterns, increasing temperature, flash floods, severe droughts, heatwaves and heavy precipitation. E…	Analyze climate variability and water-related disasters as well as their impacts on human health. Finally, some key recommendations are made for policy-makers.	Not mentioned	Not mentioned	0= Not mentioned	6=Review	Not applicable	99= Not applicable	99= Not applicable	Not applicable	99= Not applicable	99= Not applicable	99= Not applicable	human outbreaks per unit	Not mentioned	Pakistan	Pakistan	Not mentioned	Not mentioned	Not mentioned	COMSATS University Islamabad [16-59/CRGP//CIIT/ISB/17/1092]	Centre for Climate Research and Development, COMSATS University Islamabad, Park Road, Chak Shahzad, Islamabad 45550, Pakistan	1=Yes	99= Not applicable	Not applicable	waterborne; water-related disease; dengue fever and health impacts; Zika virus; Chikungunya	Viral disease; Bacterial disease; Protozoan disease	3= Endemic	7= Vector-borne	3= Pakistan	Not applicable	0= No	Not applicable	1= Yes	Climate change affecting water quality and availability	0=No	Not applicable	Not applicable	1=Yes	Changes in rainfall pattern affecting water resources	0=No	Not applicable
EST	24/02/2022 14:00	10.1186/1475-2875-10-190	1= Article	Climate forcing and desert malaria: the effect of irrigation	Baeza A, Bouma MJ, Dobson AP, Dhiman R, Srivastava HC, Pascual M	Malaria Journal	2011	Background Rainfall variability and associated remote sensing indices for vegetation are central to the development of early warning systems for epidemic malaria in arid regions. The considerable change in land-use practices resulting from increasing irrigation in recent decades raises important questions on concomitant change in malaria dynamics and its coupling to climate forcing. Here, the con…	focuses on the response of malaria epidemics to rainfall forcing and how this response is affected by increasing irrigation.	it is not clear how irrigation is modifying the coupling of epidemic malaria to rainfall variability in arid regions	Not mentioned	0= Not mentioned	0= Not mentioned	Not applicable	1= Spatial	2= Process-based	A simple model of mosquito population dynamics, rainfall and irrigation	99= Not applicable	99= Not applicable	1= Risk map	Hospitalized malaria patients’ data and in-house data	Not mentioned	Bikaner and Barmer in Rajasthan, and Kutch, Kheda, and the combined area of Banaskantha, Mehsana, and Patan (hereafter, BMP) in Gujarat state	Not mentioned	Not mentioned	Not mentioned	Not mentioned	Graham EnviroNot mentionedental Sustainability Institute (GESI) at the University of MichiganUniversity of Michigan System	Deparment of Ecology and Evolutionary Biology University of Michigan, Ann Arbor, MI, USA	1=Yes	99= Not applicable	Not applicable	Malaria	Protozoan disease	3= Endemic	7= Vector-borne	1= India	Not applicable	0= No	Not applicable	0=No	Not applicable	1=Yes	optimum temperatures and humidity, and extensive areas for breeding, generate suitable conditions for parasite development and large vector populations.		1=Yes	There is strong correlation between malaria prediction and rainfall in some areas whiles no correlation exist in certain month and areas	1=Yes	NDVI identified as a predictor of epidemics but not as rainfall
EST	25/03/2022 09:24	10.1016/j.jiph.2017.12.006	1= Article	Climate patterns and mosquito-borne disease outbreaks in South and Southeast Asia	Servadio JL, Rosenthal SR, Carlson L, Bauer C	J Infect Public Health.	2018	BACKGROUND: Vector-borne infectious diseases, particularly mosquito-borne, pose a substantial threat to populations throughout South and Southeast Asia. Outbreaks have affected this region several times during the early years of the 21st century, notably through outbreaks of Chikungunya and Dengue. These diseases are believed to be highly prevalent at endemic levels in the region as well. With a …	This study aims to make use of a large data set to determine how risk of mosquito-borne infectious disease outbreaks relates to the highest monthly average temperature and precipitation for each year in South and Southeast Asia.	Not mentioned	Not mentioned	2= Quantitative	0= Not mentioned	Not applicable	3= Temporal	1= Correlative	Generalized additive models	1= National	99= Not applicable	2= Temporal forecast	Mosquito-borne disease outbreak records between 1980 and 2009	Not mentioned	South Asia	South Asia	Not mentioned	Not mentioned	Not mentioned	Brown IBES seed grant: effects of climate and land-cover change on human infectious disease outbreaks. Institute for the Study of EnviroNot mentionedent and Society.	Department of Biostatistics, Brown University School of Public Health, 121 South Main St., Providence, RI, USA	0=No	99= Not applicable	Not applicable	Dengue; Malaria; West Nile Fever	Malaria	3= Endemic	7= Vector-borne	8= Regional (South Asia)	Not applicable	0= No	Not applicable	1= Yes	Climate change can lead to shifts in geographic regions affected by vector-borne outbreaks	1=Yes	this study found a significant parabolic association between maximum average monthly temperature and mosquito-borne disease outbreak risk in South and Southeast Asia		1=Yes		0=No	Not applicable
EST	15/03/2022 15:13	10.3390/atmos12070905	1= Article	Climate Variability, Dengue Vector Abundance and Dengue Fever Cases in Dhaka, Bangladesh: A Time-Series Study	Islam S, Haque CE, Hossain S, Hanesiak J	Atmosphere	2021	Numerous studies on climate change and variability have revealed that these phenomena have noticeable influence on the epidemiology of dengue fever, and such relationships are complex due to the role of the vector—the Aedes mosquitoes. By undertaking a step-by-step approach, the present study examined the effects of climatic factors on vector abundance and subsequent effects on dengue cases of Dh…	Examine the effects of climatic factors on vector abundance and subsequent effects on dengue cases of Dhaka city, Bangladesh.	Not mentioned	Not mentioned	2= Quantitative	0= Not mentioned	Not applicable	99= Not applicable	99= Not applicable	generalized linear model (GLM) and generalized additive model (GAM)	3= District	99= Not applicable	99= Not applicable	Number of dengue cases for the period of 2002–2013	Not mentioned	Dhaka	Bangladesh	Not mentioned	Not mentioned	random sampling	International Development Research Centre (IDRC), Ottawa, CanadaCGIAR [106040-001, 107099-050]; University of Manitoba, Winnipeg, Canada; North South University, Dhaka, and Bangladesh; International Center for Diarrheal Disease Research, Bangladesh (icddr,b), Dhaka, Bangladesh; Social Science and Humanities Research Council, InSight Grant, Ottawa, Canada [435-2012-1748]	School of Health and Life Sciences, North South University, Dhaka 1229, Bangladesh	1=Yes	99= Not applicable	Not applicable	Dengue	Viral disease	3= Endemic	7= Vector-borne	7= Bangladesh	Not applicable	0= No	Not applicable	0=No	Not applicable	1=Yes	Increase in Aedes abundance is associated with the rise in temperature		1=Yes	Mean rainfall contributes to the development of the Ae. aegypti when the daily or weekly mean rainfall is adequate for creating the breeding site as well as retaining the water for the growth of Ae. aegypti larvae and pupae.	0=No	Not applicable
EST	15/03/2022 11:02	10.1016/j.advwatres.2016.11.013	1= Article	Climate-driven endemic cholera is modulated by human mobility in a megacity	Perez-Saez J, King AA, Rinaldo A, Yunus M, Faruque ASG, Pascual M	Advances in Water Resources	2017	Although a differential sensitivity of cholera dynamics to climate variability has been reported in the spatially heterogeneous megacity of Dhaka, Bangladesh, the specific patterns of spread of the resulting risk within the city remain unclear. We build on an established probabilistic spatial model to investigate the importance and role of human mobility in modulating spatial cholera transmission…	Build on an established probabilistic spatial model to investigate the importance and role of human mobility in modulating spatial cholera	Not mentioned	Not mentioned	1= Qualitative	0= Not mentioned	Not applicable	2= Space time	2= Process-based	Unclear	99= Not applicable	2= Month	1= Risk map	Number of recorded cholera cases in Dhaka city	Not mentioned	Dhaka	Bangladesh	Not mentioned	Not mentioned	Not mentioned	ICDDR,B; Swiss Agency for Development and Cooperation; Swiss National Science FoundationSwiss National Science Foundation (SNSF)European Commission [CR23I2-138101/1]; National Oceanic and Atmospheric Administration's Program on Oceans and Health [F020704]; National Science Foundation (NSF) through the program on the Ecology of Infectious DiseasesNational Science Foundation (NSF) [0430120]; Resear…	Laboratory of Ecohydrology, Ecole Polytechnique Fédérale de Lausanne, CH-1015, Switzerl	1=Yes	99= Not applicable	Not applicable	Cholera	Bacterial disease	3= Endemic	8= Water-borne	7= Bangladesh	Not applicable	0= No	Not applicable	0=No	Not applicable	0=No	Not applicable	Not applicable	0=No	Not applicable	0=No	Not applicable
EST	21/03/2022 12:10	10.1093/trstmh/trv084	1= Article	Clinical case estimates of lymphatic filariasis in an endemic district of Bangladesh after a decade of mass drug administration	Hafiz I, Graves P, Haq R, Flora MS, Kelly-Hope LA	Trans R Soc Trop Med Hyg	2015	BACKGROUND: Bangladesh has a high burden of lymphatic filariasis (LF) disease. This survey estimated the current number of clinical cases in a historically endemic district after a decade of mass drug administration (MDA). METHODS: A cluster survey was conducted in 30 villages of Nilphamari District. Ten households per village were randomly selected, and individuals with LF clinical conditions id…	This survey estimated the current number of clinical cases in a historically endemic district after a decade of mass drug administration (MDA).	Not mentioned	Not mentioned	2= Quantitative	0= Not mentioned	Not applicable	1= Spatial	99= Not applicable		3= District	99= Not applicable	99= Not applicable	100ul of blood sample; night blood samples (60 ul blood on slides) collected between 22:00 and 23:00 h		Nilphamari District	Bangladesh	Not mentioned	1242 individuals	Random sampling	UK Department for International Development to the Filarial Programmes Support Unit (FPSU); Liverpool School of Tropical Medicine	Filarial Programmes Support Unit-Liverpool School of Tropical Medicine, Liverpool, UK	0=No	4=Other	Household	lymphatic filariasis	worm disease	3= Endemic	7= Vector-borne	4= Bhutan	Not applicable	0= No	Not applicable	0=No	Not applicable	0=No	Not applicable	Not applicable	0=No	Not applicable	0=No	Not applicable
EST	17/03/2022 10:02	10.1016/j.vaccine.2019.08.022	1= Article	Contrasts, contradictions and control of cholera	Lonappan S, Golecha R, Balakrish Nair G	Vaccine	2920	Cholera has been extremely pervasive during the past four decades and continues to remain a significant public health concern. The disease has plagued humankind in the form of seven pandemics since the last two centuries. There is considerable scientific evidence based on research on cholera and its etiologic agent Vibrio cholerae, however we are still unable to accurately forecast and pre-empt t…	discusses the contrasts and contradictions of cholera, its control and its unpredictable nature.	Not mentioned	There is considerable scientific evidence based on research on cholera and its etiologic agent Vibrio cholerae, however we are still unable to accurately forecast and pre-empt the occurrence of cholera outbreaks.	0= Not mentioned	0= Not mentioned	Not applicable	99= Not applicable	99= Not applicable		99= Not applicable	99= Not applicable	99= Not applicable			Asia and other parts of the world	Asia and other parts of the world	Not mentioned	Not mentioned	Not mentioned	This research did not receive any specific grant from funding agencies in the public, commercial, or not-for-profit sectors.	Global Health Strategies, New Delhi, India	1=Yes	99= Not applicable	Not applicable	Cholera	Protozoan disease	3= Endemic	7= Vector-borne	8= Regional (South Asia)	Not applicable	0= No	Not applicable	0=No	Not applicable	0=No	Not applicable	Not applicable	0=No	Not applicable	0=No	Not applicable
EST	04/03/2022 14:00	10.7759/cureus.3398	1= Article	Correlates of Climate Variability and Dengue Fever in Two Metropolitan Cities in Bangladesh	Zahirul Islam M, Rutherford S, Phung D, Uzzaman MN, Baum S, Huda MM, Asaduzzaman M, Talukder MRR, Chu C	Cureus	2018	Dengue fever is a major public health concern in Bangladesh with increased incidence during monsoon. We aimed to assess the correlation of temperature, humidity, and rainfall on dengue fever in two dengue endemic cities in Bangladesh. It was a time series analysis of climate factors and dengue occurrence data in Dhaka and Chittagong cities from 1 January 2000 to 31 December 2009. Daily mean tempe…	Aims to assess the correlation of temperature, humidity, and rainfall on dengue fever in two major urban cities (Dhaka and Chittagong) in Bangladesh	The increased incidence of dengue during monsoon	Not mentioned	2= Quantitative	0= Not mentioned	Not applicable	99= Not applicable	99= Not applicable	Autoregressive integrated moving average (ARIMA) model	3= District	2= Month	2= Temporal forecast	Dengue occurrence data in Dhaka and Chittagong cities from 1 January 2000 to 31 December 2009		Dhaka; Chittagong	Bangladesh	Not mentioned	Not mentioned	Not mentioned	Griffith University, Australia	Preventive Medicine, International Center for Diarrhoeal Disease Research, Dhaka, BGD	1=Yes	99= Not applicable	Not applicable	Dengue	Viral disease	3= Endemic	7= Vector-borne	7= Bangladesh	Not applicable	0= No	Not applicable	1= Yes	life cycle, maturation, and breeding pattern of the Aedes aegypti vector is climate sensitive	1=Yes	Increased temperature driving dengue		1=Yes	Rainfall and humidity were significantly associated with dengue	0=No	Not applicable
EST	28/03/2022 13:00	10.1093/trstmh/tru057	2= Review paper	Coverage of, and compliance with, mass drug administration under the programme to eliminate lymphatic filariasis in India: a systematic review	Babu BV, Babu GR	Trans R Soc Trop Med Hyg	2014	India's mass drug administration (MDA) programme to eliminate lymphatic filariasis (PELF) covers all 250 endemic districts, but compliance with treatment is not adequate for the programme to succeed in eradicating this neglected tropical disease. The objective of our study was to systematically review published studies on the coverage of and compliance with MDA under the PELF in India. We searche…	To systematically review published studies on the coverage of and compliance with MDA under the PELF in India	Not mentioned	Not mentioned	2= Quantitative	6=Review	Not applicable	99= Not applicable	99= Not applicable	Not mentioned	1= National	99= Not applicable	99= Not applicable		Not mentioned	India	India	Not mentioned	Not mentioned	Not mentioned	Not mentioned	Health Systems Research Division, Indian Council of Medical Research, New Delhi 110 029, India	0=No	99= Not applicable	Not applicable	pathogen disease	Worm disease	3= Endemic	7= Vector-borne	1= India	Not applicable	0= No	Not applicable	0=No	Not applicable	0=No	Not applicable	Not applicable	0=No	Not applicable	0=No	Not applicable
EST	21/02/2022 11:00	10.1111/1748-5967.12439	2= Review paper	Current trends in large‐scale viral surveillance methods in mosquitoes	Ki Beom Park,Hongray Howrelia Patnaik,Tae-Yun Kim,Yong Hun Jo,Nam-Yeon Kim,Sung-Chan Yang,Wook-Gyo Lee,Hee-Il Lee,Shin-Hyeong Cho,Yeon Soo Han	Entomological Research	2021	Vector-borne and zoonotic infectious diseases are serious public health concerns that affect approximately half of the world's population. In particular, arthropod-borne viruses (arboviruses) have contributed to more mortality and morbidity worldwide with the emergence of dengue, chikungunya, yellow fever, and Zika virus diseases. The infections have scaled up due to urbanization, globalization, …	This study elaborates the geographic spread and pathogenicity of the viruses with a reservoir in the mosquito host and clinical manifestations in humans	Not mentioned	The neglect of tropical vector disease	1= Qualitative	6= Review	Not applicable	99= Not applicable	99= Not applicable	Not Applicable	99= Not applicable	99= Not applicable	99= Not applicable	Review data on tropical diseases (Malaria, Dengue, Japanese encephalitis etc)	Not mentioned	India	India	Not mentioned	Not mentioned	Not mentioned	Bio & Medical Technology Development Program of the National Research Foundation (NRF) - Ministry of Science, ICT & Future Planning [NRF-2018M3A9G1076200]; GoverNot mentionedent-wide R&D Fund project for infectious disease research (GFID), Republic of Korea [HG18C0028]	Department of Applied Biology, Institute of Environmentally-Friendly Agriculture (IEFA), College of Agriculture and Life Sciences, Chonnam National University, Gwangju, Republic of Korea	1=Yes	99= Not applicable	Not applicable	Malaria, Dengue, Japanese encephalitis	Protozoan disease	3= Endemic	7= Vector-borne	1= India	Not applicable	0= No	Not applicable	1= Yes	Not applicable	0=No	Not applicable	Not applicable	0=No	Not applicable	0=No	Not applicable
EST	08/03/2022 15:14	10.1371/journal.pone.0039970	1= Article	Data base management system for lymphatic filariasis--a neglected tropical disease.	Upadhyayula SM, Mutheneni SR, Kadiri MR, Kumaraswamy S, Nelaturu SC	PLoS ONE	2012	BACKGROUND: Researchers working in the area of Public Health are being confronted with large volumes of data on various aspects of entomology and epidemiology. To obtain the relevant information out of these data requires particular database management system. In this paper, we have described about the usages of our developed database on lymphatic filariasis. METHODS: This database application is…	Develop database on lymphatic filariasis	Not mentioned	Not mentioned	2= Quantitative	5= Household survey	Not applicable	99= Not applicable	99= Not applicable		3= District	99= Not applicable	99= Not applicable		MySQL	Andhra Pradesh	India	Not mentioned	Not mentioned	Not mentioned	Ministry of Communication and Information Technology (MC&IT), Govt. of India	Biology Division, CSIR-Indian Institute of Chemical Technology, Hyderabad, India	0=No	1= policy decision-makers,2= general public		Lymphatic filariasis	worm disease	3= Endemic	7= Vector-borne	1= India	Not applicable	0= No	Not applicable	0=No	Not applicable	0=No	Not applicable	Not applicable	0=No	Not applicable	0=No	Not applicable
EST	10/03/2022 12:49	10.1017/S0950268821001266	1= Article	Decades of cholera in Odisha, India (1993-2015): lessons learned and the ways forward	Khuntia HK, Ramamurthy T, Bal M, Pati S, Ranjit M	Epidemiology and infection	2021	Cholera is one of the major public health problems in the state of Odisha, India since centuries. The current paper is a comprehensive report on epidemiology of cholera in Odisha, which was documented from 1993. PubMed and Web of Knowledge were searched for publications reporting cholera in Odisha during the period 1993-2015. The search was performed using the keywords 'Odisha' and/or 'Orissa' an…	Provide comprehensive report on epidemiology of cholera in Odisha	Not mentioned	Not mentioned	0= Not mentioned	6=Review	Not applicable	99= Not applicable	99= Not applicable		2= State	99= Not applicable	99= Not applicable	Number of cholera cases in existing literature from 1993–2015	Not mentioned	Odisha	India	unclear	35 relevant publications	Not mentioned	ICMR, New Delhi Indian Council of Medical Research (ICMR)	ICMR-Regional Medical Research Centre, Chandrasekharpur, Bhubaneswar, Odisha, India	0=No	99= Not applicable	Not applicable	Cholera	Bacterial disease	3= Endemic	8= Water-borne	1= India	Not applicable	0= No	Not applicable	0=No	Not applicable	0=No	Not applicable	Not applicable	0=No	Not applicable	0=No	Not applicable
EST	14/03/2022 00:00	10.1016/j.actatropica.2021.106040	2= Review paper	Defeating malaria in the North-East region: the forerunner for malaria elimination in India.	Dev V, Manguin S	Acta Tropica	2021	India is a malaria endemic country which is targeting malaria elimination by 2027. Transmission intensities are low-to-moderate depending on the region supported by multiple disease vectors. Among these, comparatively North-East India contributes to high proportions of malaria cases annually, the majority of which are due to Plasmodium falciparum (90%). Anopheles minimus and An. baimaii (sibling …	understanding the disease epidemiology afresh including: (i) vector bionomics and disease transmission relationships in a given ecological context, (ii) field-testing alternate interventions that are eco-friendly for vector control, (iii) monitoring therapeutic efficacy of antimalarial for improved drug-policy in place and time for radical cure, and (iv) health education and awareness campaigns f…	understanding the disease epidemiology afresh including: (i) vector bionomics and disease transmission relationships in a given ecological context, (ii) field-testing alternate interventions that are eco-friendly for vector control, (iii) monitoring therapeutic efficacy of antimalarials for improved drug-policy in place and time for radical cure, and (iv) health education and awareness campaigns …	Not mentioned	0= Not mentioned	6=Review	Not applicable	99= Not applicable	99= Not applicable		99= Not applicable	99= Not applicable	99= Not applicable		Not mentioned	India	India	Not mentioned	Not mentioned	Not mentioned	No financial assistance was received from any source by both authors.	ICMR, National Institute of Malaria Research, New Delhi, 110 077, India	0=No	99= Not applicable	Not applicable	Malaria	Protozoan disease	3= Endemic	7= Vector-borne	1= India	Not applicable	0= No	Not applicable	0=No	Not applicable	1=Yes	Mean temperatures (20-30°C) are conducive for mosquito proliferation		1=Yes	rain water	1=Yes	forest
EST	24/03/2022 16:0	10.3855/jidc.1017	2= Review paper	Dengue fever in the Indian Subcontinent: an overview	Raheel U, Faheem M, Riaz MN, Kanwal N, Javed F, Zaidi NU, Qadri I	J Infect Dev Ctries	2011	The Indian Subcontinent has emerged as a scene of many mosquito-borne infectious diseases, including malaria and dengue fever. After the 1990s, the rate of malaria declined owing largely to preventive measures, but at the same time dengue fever (DF) and dengue hemorrhagic fever (DHF) were increasing in the region. Outbreaks were recorded in all countries of the Indian Subcontinent with India, Pak…	Discuss annual cases of DF/DHF in India, Pakistan, Bangladesh and Sri Lanka and possible factors involved in DF outbreaks.	Not mentioned	Not mentioned	0= Not mentioned	0= Not mentioned	Not applicable	99= Not applicable	99= Not applicable	Not mentioned	1= National	99= Not applicable	99= Not applicable	Dengue fever reported cases	Not mentioned	India; Bangladesh; Sri Lanka; Pakistan	India	Not mentioned	Not mentioned	Not mentioned	Najam us Sahar Sadaf ZaidiNUST Centre of Virology & Immunology Email: zaidi.sahar@gmail.com	NUST Centre of Virology and Immunology, National University of Science and Technology, Islamabad, Pakistan. ammaar_raheel@yahoo.com	1=Yes	99= Not applicable	Not applicable	Dengue	Viral disease	3= Endemic	7= Vector-borne	1= India,3= Pakistan,6= Sri Lanka,7= Bangladesh	Not applicable	0= No	Not applicable	0=No	Not applicable	1=Yes	Steady mid 30 ̊Ctemperature also contribute to the increasing vector population		1=Yes	Pools of stagnant rainy water provide Ae. aegypti maximum breeding places	0=No	Not applicable
EST	03/03/2022 09:20	10.1002/rmv.1899	2= Review paper	Dengue fever virus in Pakistan: effects of seasonal pattern and temperature change on distribution of vector and virus.	Bostan N, Javed S, Nabgha-E-Amen, Eqani SA, Tahir F, Bokhari H	Reviews in Medical Virology	2017	Dengue fever is regarded as one of the most prominent emerging arboviral infections in Pakistan since its first epidemic almost 2 decades ago. Interplay between potential vectors, susceptible host, and lax environmental conditions may promote the infection, leading to an epidemic. These factors may indeed have played a major role in the spread of the disease in the country, which was limited to K…	Review the climatic as well as host- and vector-associated factors involved in the outbreak of dengue epidemics in Pakistan and highlight high-risk zones in the country	The rising state of vector-borne diseases and outbreaks including dengue fever in Pakistan following natural disasters	Not mentioned	0= Not mentioned	6=Review	Not applicable	99= Not applicable	99= Not applicable		99= Not applicable	99= Not applicable	99= Not applicable	Number of dengue cases in Pakistan	Not mentioned	Pakistan	Pakistan	Not mentioned	Not mentioned	Not mentioned	Not mentioned	Department of Biosciences, COMSATS Institute of Information Technology, Islamabad, Pakistan	0=No	99= Not applicable	Not applicable	NM	Viral disease	3= Endemic	7= Vector-borne	3= Pakistan	Not applicable	0= No	Not applicable	1= Yes	Global warming that brings a slow, gradual change in climatic conditions	1=Yes	increase in average temperatures		1=Yes	Increased precipitation	0=No	Not applicable
EST	01/03/2022 11:16	10.1016/j.scitotenv.2020.140336	1= Article	Dengue situation in India: Suitability and transmission potential model for present and projected climate change scenarios	Kakarla SG, Bhimala KR, Kadiri MR, Kumaraswamy S, Mutheneni SR	Science of the Total Environment	2020	Dengue fever is mosquito borne viral disease caused by dengue virus and transmitted by Aedes mosquitoes. In recent years the dengue has spread rapidly to several regions and it becomes a major public health menace globally. Dengue transmission is strongly influenced by environmental factors such as temperature and rainfall. In the present study, a climate driven dengue model was developed and pre…	To understand the expansion of dengue transmission potential into a new geographic region in the present and projected emission scenarios with high spatial and temporal resolution over India.	Despite numerous studies on dengue, very limited or no studies have focused to understand the impact of temperature and other weather variables on dengue transmission in the present warming climate	Not mentioned	2= Quantitative	0= Not mentioned	Not applicable	2= Space time	2= Process-based		1= National	2= Month	1= Risk map	Blood samples collected from suspected dengue fever patients	Not mentioned	India	India	Not mentioned	Not mentioned	Not mentioned	Department of Science and Technology GoverNot mentionedent of IndiaDepartment of Science & Technology (India) [DST/SSTP/Telangana/11/2017-18 (G)], India	Applied Biology Division, CSIR-Indian Institute of Chemical Technology, Tarnaka, Hyderabad 500007, Telangana, India	0=No	4=Other	dengue fever patients	Dengue	Viral disease	3= Endemic	7= Vector-borne	1= India	Not applicable	0= No	Not applicable	1= Yes	Climate change increasing the spread of dengue over a time period	0=No	Not applicable	Not applicable	1=Yes	Increased rainfall create more breeding sites	0=No	Not applicable
EST	16/03/2022 10:05	10.7759/cureus.18500	1= Article	Dengue: A neglected disease of concern	Jisamerin J, Mohamedkalifa A, Gaur A, Geetha J, Sakthivadivel V	Cureus	2021	Background Dengue fever, more prevalent in Asia, is a highly neglected vector-borne disease. It has a varied presentation ranging from common fever to atypical presentation as encephalitis. This study aimed to analyze the demographic and clinical profile of dengue patients admitted to a tertiary care center in Tamilnadu. Methodology This retrospective study was performed by collecting patient dat…	To analyze the demographic and clinical profile of dengue patients admitted to a tertiary care center in Tamilnadu	Not mentioned	Not mentioned	2= Quantitative	0= Not mentioned	Not applicable	99= Not applicable	99= Not applicable		3= District	99= Not applicable	99= Not applicable	Number of hospital dengue cases reported from 2012 to 2014		To analyze the demographic and clinical profile of dengue patients admitted to a tertiary care center in Tamilnadu	India	Not mentioned	150 patients	Random sampling	Not mentioned	Neurology, Pushpagiri Institute of Medical Sciences, Thiruvalla, IND	0=No	4=Other	Hospital patients	Dengue	Viral disease	3= Endemic	7= Vector-borne	1= India	Not applicable	0= No	Not applicable	0=No	Not applicable	0=No	Not applicable	Not applicable	0=No	Not applicable	0=No	Not applicable
EST	23/03/2022 14:14	10.47276/lr.91.4.367	1= Article	Depression and anxiety in people affected by leprosy and lymphatic filariasis: a cross-sectional study in four States in India	Mangeard-Lourme J, Robert de Arquer G, Parasa J, Singh RK, Satle N, Mamhidi R	LeprOSY Rev.	2020	Objectives: Individual studies reported high levels of depression and anxiety among people affected with leprosy and lymphatic filariasis (LF), but they are often too small for a reliable comparison of prevalence mental ill health or its risk. The current study explores prevalence and risk factors of depression and anxiety within a large programme of a non-governmental organisation in India. Meth…	The aim of the current study is to assess the scale for depression and anxiety among people affected by leprosy and LF seeking medical care in India, and the main risks associated with poor mental health.	Not mentioned	Not mentioned	2= Quantitative	5= Household survey	Not applicable	99= Not applicable	1= Correlative	univariate logistic regressions	3= District	99= Not applicable	99= Not applicable	Number of LF cases recorded between April 2017 and October 2018.		Panna (Madhya Pradesh), Samastipur (Bihar), Koraput and Nabarangpur (Odisha), and Krishna and Vizianagaram (Andhra Pradesh)	India	Not mentioned	2114 new leprosy cases and 2559 new LF cases	Not mentioned	Not mentioned	Lepra, 28 Middleborough, CO1 1TG, Colchester, UK	1=Yes	2= general public	Not applicable	lymphatic filariasis	worm disease	3= Endemic	7= Vector-borne	1= India	Not applicable	0= No	Not applicable	0=No	Not applicable	0=No	Not applicable	Not applicable	0=No	Not applicable	0=No	Not applicable
EST	23/03/2022 09:40	10.1186/s13071-016-1948-9	1= Article	Detection of West Nile virus in six mosquito species in synchrony with seroconversion among sentinel chickens in India.	Khan SA, Chowdhury P, Choudhury P, Dutta P	Parasit Vectors	2017	BACKGROUND: West Nile virus (WNV) is a zoonotic flavivirus maintained in mosquito-bird transmission cycle. Although humans are accidental hosts, fatal outcomes following WNV infection have been reported from India. Studies have identified WNV as an important etiological agent causing acute encephalitis syndrome in Assam, Northeast India. While circulation of WNV is evident, the role of vectors an…	Identified local mosquito species for evidence of WNV infection along with seroconversion among sentinel chickens.	Study sites were selected based on maximum number and frequency of WN cases reported during earlier outbreaks in the eastern regions of the State of Assam	Not mentioned	2= Quantitative	0= Not mentioned	Not applicable	99= Not applicable	99= Not applicable	Not mentioned	4=Community		2= Temporal forecast	blood meal analysis of incriminated mosquito vectors	Not mentioned	Dibrugarh; Duliajan	India	Not mentioned	Not mentioned	Not mentioned	Indian Council of Medical Research, New Delhi, IndiaIndian Council of Medical Research (ICMR)	Regional Medical Research Centre, NE Region, ICMR, Dibrugarh, 786001, Assam, India. sirajkhanicmr@gmail.com	0=No	4=Other	The study used mosquitoes as the input variable to detect WNV	West Nile Virus	Viral disease	3= Endemic	7= Vector-borne	1= India	Not applicable	0= No	Not applicable	0=No	Not applicable	0=No	Not applicable	Not applicable	0=No	Not applicable	0=No	Not applicable
EST	28/02/2022 10:00	10.1016/j.ijid.2019.01.020,	1= Article	Detection of West Nile virus lineage 1 sequences in blood donors, Punjab Province, Pakistan	Zohaib, Ali; Niazi, Saifullah Khan; Saqib, Muhammad; Sajid, Muhammad Sohail; Khan, Iahtasham; Sial, Awais-ur-Rahman; Athar, Muhammad Ammar; Taj, Zeeshan; Abbas, Ghazanfar; Rathore, Muhammad Ali; Ghani, Eijaz; Naeem, Muhammad Ahsan; Imran, Muhammad; Iqbal, Naveed; Rehman, Sajjad-ur; Waruhiu, Cecilia; Shi, Zheng-Li	The International Journal of Infectious Diseases (IJID)	2019	OBJECTIVES: This study was performed to determine the presence of West Nile virus (WNV) in mosquito specimens and human blood donors in Pakistan. METHODS: A total of 4150 mosquito specimens were collected using CO2-baited traps from five selected districts of Punjab Province, Pakistan. The mosquitoes were taxonomically identified using standard morphological keys, resulting in 166 pools. In addit…	This study was performed to determine the presence of West Nile virus (WNV) in mosquito specimens and human blood donors in Pakistan.	Not mentioned	Not mentioned	0= Not mentioned	0= Not mentioned	Not applicable	99= Not applicable	99= Not applicable		99= Not applicable	99= Not applicable	99= Not applicable	Not applicable	Not mentioned	Punjab Province	Pakistan	Not mentioned	4150 mosquito specimens; 1070 serum samples from human blood donors	Not mentioned	International Cooperation on Key Technologies of Biosafety along the China-Pakistan Economic Corridor [153B42KYSB20170004]; External Cooperation Program of CAS [153211KYSB20160001]; Higher Education Commission, PakistanHigher Education Commission of Pakistan [SRGP-1055]	CAS Key Laboratory of Special Pathogens and Biosafety, Wuhan Institute of Virology, Chinese Academy of Sciences, Wuhan, China	1=Yes	4=Other	Hospital patients	West Nile Virus	Viral disease	1= Emerging	7= Vector-borne	3= Pakistan	Not applicable	0= No	Not applicable	0=No	Not applicable	0=No	Not applicable	Not applicable	0=No	Not applicable	0=No	Not applicable
EST	09/03/2022 17:32	10.1016/j.jiph.2019.11.017	1= Article	Determining the cutoff of rainfall for Plasmodium falciparum malaria outbreaks in India	Lingala MAL, Singh P, Verma P, Dhiman RC	J Infect Public Health	2020	BACKGROUND: Malaria outbreaks due to Plasmodium falciparum have been reported from various parts of India. Rainfall is considered as one of the major determinants for malaria outbreaks, however, an estimate of rainfall threshold for malaria is not known. Owing to the vast geographic area, the present study was planned to determine the amount of rainfall required for malaria outbreaks and the lag …	To determine the amount of rainfall required for malaria outbreaks and the lag period between outbreak and rainfall in different Indian climatic regions.	Not mentioned	Not mentioned	1= Qualitative	0= Not mentioned	Not applicable	99= Not applicable	1= Correlative		3= District	2= Month	99= Not applicable	Monthly malaria cases for the period of five January 2009–December 2012 from National Vector Borne Disease Control Programme (NVBDCP)		120 districts India	India	632 districts	120 districts	Not mentioned	Department of Science and Technology (DST), Govt. of IndiaDepartment of Science & Technology (India)	ICMR-National Institute of Malaria Research, New Delhi, India. mercy_aparna@yahoo.co.in	0=No	99= Not applicable	Not applicable	Malaria	Protozoan disease	3= Endemic	7= Vector-borne	1= India	Not applicable	0= No	Not applicable	0=No	Not applicable	0=No	Not applicable	Not applicable	1=Yes	variable within the districts	0=No	Not applicable
EST	16/03/2022 10:03	10.2166/wh.2020.133	1= Article	Developing a forecasting model for cholera incidence in Dhaka megacity through time series climate data	Daisy SS, Saiful Islam AKM, Akanda AS, Faruque ASG, Amin N, Jensen PKM	Journal of Water and Health	2020	Cholera, an acute diarrheal disease spread by lack of hygiene and contaminated water, is a major public health risk in many countries. As cholera is triggered by environmental conditions influenced by climatic variables, establishing a correlation between cholera incidence and climatic variables would provide an opportunity to develop a cholera forecasting model. Considering the auto-regressive n…	Predicting cholera incidence; so that preparedness and emergency response plans can be taken into consideration in a more comprehensive way than at present	Dhaka was selected because it is at high risk of endemic cholera because of the high population density as well as seasonal flooding and proximity to the Bay of Bengal	Not mentioned	2= Quantitative	0= Not mentioned	Not applicable	3= Temporal	2= Process-based	seasonal-auto-regressive-integrated-moving-average (SARIMA) model	3= District	99= Not applicable	3= Spatial and temporal forecast	cholera incidence data	Not mentioned	Dhaka	Bangladesh	Not mentioned	Not mentioned	Not mentioned	Danish International Development Agency (DANIDA) under Combating Cholera Caused by Climate Change (C5) project in Bangladesh	Institute of Water and Flood Management (IWFM), Bangladesh University of Engineering and Technology (BUET), Dhaka 1000, Bangladesh	1=Yes	99= Not applicable	Not applicable	Cholera	Bacterial disease	3= Endemic	8= Water-borne	7= Bangladesh	Not applicable	0= No	Not applicable	0=No	Not applicable	1=Yes	Temperature have strong influence on cholera occurrence (r = 0.56)		1=Yes	Rainfall have strong influence on the occurrence of cholera incidence (r = 0.43)	0=No	Not applicable
EST	08/03/2022 12:00	10.1371/journal.pntd.0007542	1= Article	Developing the first national database and map of lymphatic filarasis clinical cases in Bangladesh: Another step closer to the elimination goals.	Karim MJ, Haq R, Mableson HE, Sultan Mahmood ASM, Rahman M, Chowdhury SM, Rahman AKMF, Hafiz I, Betts H, Mackenzie C, Taylor MJ, Kelly-Hope LA	Images of PLoS Negl Trop Dis bing.com/images Image result for PLoS Negl Trop Dis. Size: 200 x 100. Source: www.bioon.comImage result for PLoS Negl Trop Dis. Size: 74 x 100. Source: www.scribd.comImage result for PLoS Negl Trop Dis. Size: 150 x 100. Source: news.bioon.comImage result for PLoS Negl Trop Dis. Size: 99 x 100. Source: publicationethics.orgImage result for PLoS Negl Trop Dis. Size: 77 …	2019	BACKGROUND: The Bangladesh Lymphatic Filariasis (LF) Elimination Programme has made significant progress in interrupting transmission through mass drug administration (MDA) and has now focussed its efforts on scaling up managing morbidity and preventing disability (MMDP) activities to deliver the minimum package of care to people affected by LF clinical conditions. This paper highlights the Bangl…	To describe the way in which the Bangladesh LF Programme worked to provide MMDP training to upazila and community clinic staff across all endemic areas to enable them to search, identify and report the number of clinical cases found in their community clinic catchment area	Not mentioned	Not mentioned	0= Not mentioned	0= Not mentioned	Not applicable	2= Space time	1= Correlative	Correlation analysis	3= District	99= Not applicable	1= Risk map	Number of cases of lymphatic filariasis from the Ministry of Health and Family Welfare (MOHFW), Bangladesh	Not mentioned	34 endemic districts of Bangladesh	Bangladesh	Not mentioned	Unclear	44,410	Ministry of Health and Family Welfare; Centre for Neglected Tropical Diseases (CNTD), Liverpool School of Tropical Medicine, Liverpool, UK through Department for International Development (DFID)	Filariasis Elimination and STH Control Programme, Communicable Disease Control, Directorate General of Health Services, Ministry of Health and Family Welfare, Dhaka, Bangladesh	1=Yes	2= general public	Not applicable	Lymphatic filariasis	worm Infection	3= Endemic	7= Vector-borne	7= Bangladesh	Not applicable	0= No	Not applicable	0=No	Not applicable	0=No	Not applicable	Not applicable	0=No	Not applicable	0=No	Not applicable
EST	16/03/2022 16:16	10.1046/j.1365-3156.2000.00515.x	1= Article	Development of rapid assessment procedures for the delimitation of lymphatic filariasis-endemic areas	Srividya A, Lall R, Ramaiah KD, Ramu K, Hoti SL, Pani SP, Das PK	Trop Med Int Health	2000	Lymphatic filariasis caused by Wuchereria bancrofti is a major public health problem in 73 tropical and subtropical countries including India. Delimitation of endemic areas is essential to plan control operations. The current method of night blood survey (NBS) for delimitation is cumbersome, time-consuming and expensive. Therefore, there is a need to develop assessment procedures which can rapidl…	to develop alternate Rapid Assessment Procedures (RAP) for the delimitation of filarial endemic areas	Not mentioned	Not mentioned	2= Quantitative	4= Interviews	Not applicable	99= Not applicable	99= Not applicable		4=Community	99= Not applicable	99= Not applicable	night blood sample	Not mentioned	Thirty rural communities in a filariasis-endemic region in Cuddalore district in Tamil Nadu State	India	62 villages	30 villages	Random sampling	Not mentioned	Vector Control Research Centre, Pondicherry, India	0=No	4=Other	school teachers, postal staff, public health personnel, etc	lymphatic filariasis	worm disease	3= Endemic	7= Vector-borne	1= India	Not applicable	0= No	Not applicable	0=No	Not applicable	0=No	Not applicable	Not applicable	0=No	Not applicable	0=No	Not applicable
EST	24/03/2022 09:14	10.1007/s00267-008-9242-z	1= Article	Development, malaria and adaptation to climate change: a case study from India.	Garg A, Dhiman RC, Bhattacharya S, Shukla PR	Environ Manage	2009	India has reasons to be concerned about climate change. Over 650 million people depend on climate-sensitive sectors, such as rain-fed agriculture and forestry, for livelihood and over 973 million people are exposed to vector borne malarial parasites. Projection of climatic factors indicates a wider exposure to malaria for the Indian population in the future. If precautionary measures are not take…	This article integrates climate change and developmental variables in articulating a framework for integrated impact assessment and adaptation responses, with malaria incidence in India as a case study	Not mentioned	Not mentioned	0= Not mentioned	6=Review	Not applicable	99= Not applicable	99= Not applicable	Not mentioned	99= Not applicable	99= Not applicable	99= Not applicable			India	India	Not mentioned	Not mentioned	Not mentioned	Not mentioned	Indian Institute of Management Ahmedabad, Vastrapur, Ahmedabad, India	0=No	99= Not applicable	Not applicable	Malaria	Protozoan disease	3= Endemic	7= Vector-borne	1= India	Not applicable	0= No	Not applicable	1= Yes	Not mentioned	0=No	Not applicable	Not applicable	1=Yes		1=Yes	Agricultural practices
EST	11/02/2022 10:38	10.4103/ijmr.IJMR_426_16	1= Article	Devising a method towards development of early warning tool for detection of malaria outbreak	Verma, Preeti; Sarkar, Soma; Singh, Poonam; Dhiman, Ramesh C.	Indian J Med Res.	2017	Uncertainty often arises in differentiating seasonal variation from outbreaks of malaria. The present study was aimed to generalize the theoretical structure of sine curve for detecting an outbreak so that a tool for early warning of malaria may be developed. Methods: A 'case/mean-ratio scale' system was devised for labelling the outbreak in respect of two diverse districts of Assam and Rajasthan…	The present study was aimed to generalize the theoretical structure of sine curve for detecting an outbreak so that a tool for early warning of malaria may be developed.	Not mentioned	Uncertainty often arises in differentiating seasonal variation from outbreaks of malaria	2= Quantitative	0= Not mentioned	Not applicable	2= Space time	2= Process-based	Curve-based method of analysis, Conventional mean+2 standard deviation	3= District	2= Month	3= Spatial and temporal forecast	human outbreaks per unit	Not mentioned	Karbi Anglong district (Assam) and Jaisalmer district (Rajasthan)	India	Not mentioned	Not mentioned	Not mentioned	Department of Science and Technology, New DelhiDepartment of Science & Technology (India)	Environmental Epidemiology Division, ICMR-National Institute of Malaria Research, New Delhi, India	0=No	3= scientists/researchers	Not applicable	Malaria	Plasmodium falciparum	3= Endemic	7= Vector-borne	1= India	Not applicable	0= No	Not applicable	0=No	Not applicable	0=No	Not applicable	Not applicable	0=No	Not applicable	0=No	Not applicable
EST	21/03/2022 09:00	10.1177/1010539510395377	1= Article	Disease Surveillance System: A Mandatory Conduit for Effective Control of Infectious Diseases in Pakistan	Baig MA, Shaikh BT	Asia Pacific Journal of Public Health	2012	In Pakistan, absence of a nationwide surveillance mechanism and strategy is the main reason for the failure in effectively controlling communicable diseases. The seasonal outbreaks of various infectious diseases every year call for an integrated surveillance system on a national level for planning effective preventive strategies. Opportunity to adopt a tested and tried model exists at this time i…	To discuss the potentials and implications of replicating a surveillance system in other districts of Pakistan and analyze the barriers and constraints	Not mentioned	Not mentioned	2= Quantitative	6=Review	Not applicable	99= Not applicable	99= Not applicable		1= National	99= Not applicable	99= Not applicable			Pakistan	Pakistan	Not mentioned	Not mentioned	Not mentioned	Not mentioned	National Institute of Health, Islamabad, Pakistan. dramirbaig@gmail.com	0=No	99= Not applicable	Not applicable	infectious disease		Not applicable	Not applicable	3= Pakistan	Not applicable	0= No	Not applicable	0=No	Not applicable	0=No	Not applicable	Not applicable	0=No	Not applicable	0=No	Not applicable
EST	11/03/2022 10:00	10.1016/j.socscimed.2021.113716,	1= Article	Does improved risk information increase the value of cholera prevention? An analysis of stated vaccine demand in slum areas of urban Bangladesh	Aziz S, Pakhtigian EL, Akanda AS, Jutla A, Huq A, Alam M, Ashan GU, Colwell RR	Social Science & Medicine	2021	As the world's longest running pandemic, cholera poses a substantial public health burden in Bangladesh, where human vulnerability intersects with climatic variability. Barriers to safe water and sanitation place the health of millions of Bangladeshis in jeopardy - especially those who have highly constrained choices in preventing and responding to cholera. In this paper we investigate demand for…	Investigate demand for a reduction in cholera risk in two slum communities in Dhaka, Bangladesh—Mirpur and Karail—by estimating household willingness to pay (WTP) for a cholera vaccine.	Not mentioned	Not mentioned	2= Quantitative	5= Household survey,9= Other	Contingent valuation method (CVM)	99= Not applicable	99= Not applicable		4=Community	99= Not applicable	99= Not applicable			Mirpur and Karail slum areas	Bangladesh	Not mentioned	2023 households	Random sampling	NASA Applied Sciences Health and Air Quality Program [NNX15AF71G]	Moravian College, 1200 Main Street, Bethlehem, PA, 18018, USA. azizs@moravian.edu	1=Yes	2= general public	Not applicable	Cholera	Bacterial disease	3= Endemic	4= Food-borne (via ingestion)	7= Bangladesh	Not applicable	0= No	Not applicable	0=No	Not applicable	0=No	Not applicable	Not applicable	0=No	Not applicable	0=No	Not applicable
EST	01/03/2022 14:05	10.3354/cr01310	1= Article	Downscaling river discharge to assess the effects of climate change on cholera outbreaks in the Bengal Delta	Nasr-Azadani F, Unnikrishnan A, Akanda A, Islam S, Alam M, Huq A, Jutla A, Colwell R	Climate Research	2015	Endemic cholera in the Bengal Delta region of South Asia has been associated with asymmetric and episodic variability of river discharge. Spring cholera was found to be related to intrusion of bacteria-laden coastal seawater during low flow seasons. Autumn cholera was hypothesized to result from cross-contamination of water resources when high river discharge causes massive inland inundation. The…	To determine the effect of climate change on river discharge and thereafter on endemic cholera in the Bengal Delta.	Not mentioned	Not mentioned	2= Quantitative	99= Not applicable	Not applicable	2= Space time	1= Correlative	Logistical regression approach	2= State	2= Month	3= Spatial and temporal forecast	Number of cholera cases from 1960−2006 obtained from the Bangladesh University of Engineering and Technology	Not mentioned	Bengal Delta	Bangladesh	Not mentioned	Not mentioned	Not mentioned	NASANational Aeronautics & Space Administration (NASA) [NNX15AF71G]	1 Department of Civil and Environmental Engineering, West Virginia University, Morgantown, WV 26505, USA	1=Yes	99= Not applicable	Not applicable	cholera	Bacterial disease	3= Endemic	7= Vector-borne	7= Bangladesh	Not applicable	0= No	Not applicable	1= Yes	Not mentioned	0=No	Not applicable	Not applicable	0=No	Not applicable	0=No	Not applicable
EST	08/03/2022 09:30	10.1016/S0001-706X(00)00102-9	1= Article	Effect of lymphatic filariasis on school children	Ramaiah KD, Vijay Kumar KN	Acta Trop	2000	Not provided	Assessing the effect of lymphatic filariasis on school children	The effect of lymphatic filariasis on children not been really considered in the Indian context despite numerous works in this area	Not mentioned	1= Qualitative	0= Not mentioned	Not applicable	99= Not applicable	99= Not applicable		1= National	99= Not applicable	99= Not applicable	Number of lymphatic cases among school children in India	Not mentioned	India	India	Unclear	Unclear	Not mentioned	WHO/TDR/UNDP/World Bank.	Vector Control Research Centre, Medical Complex, Indira Nagar, Pondicherry-605 006, India	0=No	4=Other	School children	Lymphatic filiariasis	worm infection	3= Endemic	7= Vector-borne	1= India	Not applicable	0= No	Not applicable	0=No	Not applicable	0=No	Not applicable	Not applicable	0=No	Not applicable	0=No	Not applicable
EST	17/03/2022 09:01	10.1016/j.jiph.2017.02.007,	1= Article	Effect of meteorological variables on Plasmodium vivax and Plasmodium falciparum malaria in outbreak prone districts of Rajasthan, India	Lingala MAL	J Infect Public Health	2017	BACKGROUND: Malaria is a public health problem caused by Plasmodium parasite and transmitted by anopheline mosquitoes. Arid and semi-arid regions of western India are prone to malaria outbreaks. Malaria outbreak prone districts viz. Bikaner, Barmer and Jodhpur were selected to study the effect of meteorological variables on Plasmodium vivax and Plasmodium falciparum malaria outbreaks for the peri…	To study the effect of meteorological variables on Plasmodium vivax and Plasmodium falciparum malaria outbreaks for the period of 2009-2012.	Not mentioned	Not mentioned	2= Quantitative	0= Not mentioned	Not applicable	99= Not applicable	1= Correlative	Spearman correlation analysis	2= State	99= Not applicable	99= Not applicable	monthly malaria cases of P. vivax and P. falciparum from three districts from January 2009–December 2012	Not mentioned	Rajasthan	India	Not mentioned	Not mentioned	Not mentioned	Department of Science and Technology (DST)Department of Science & Technology (India)	Environmental Epidemiology Division, National Institute of Malaria Research (ICMR), Sector-8, Dwarka, New Delhi 110077, India. mercy_aparna@yahoo.co.in	0=No	99= Not applicable	Not applicable	Malaria	Protozoan disease	3= Endemic	7= Vector-borne	1= India	Not applicable	0= No	Not applicable	0=No	Not applicable	1=Yes	positive correlation was observed between temperature (minimum, maximum and average) and malaria cases at different lag periods in the study areas.		1=Yes	Rainfall has shown to be an important predictor of malaria outbreaks in Rajasthan. P. vivax is more significantly correlated with rainfall, minimum temperature (P< 0.01)	0=No	Not applicable
EST	28/03/2022 14:20	10.1016/S0140-6736(03)14695-8	1= Article	El Niño and health.	Kovats RS, Bouma MJ, Hajat S, Worrall E, Haines A	Lancet	2003	El Niño Southern Oscillation (ENSO) is a climate event that originates in the Pacific Ocean but has wide-ranging consequences for weather around the world, and is especially associated with droughts and floods. The irregular occurrence of El Niño and La Niña events has implications for public health. On a global scale, the human effect of natural disasters increases during El Niño. The effect of …	Explore the effect of ENSO on cholera risk in Bangladesh, and malaria epidemics in parts of South Asia and South America has been well established	Not mentioned	Not mentioned	0= Not mentioned	6=Review	Not applicable	99= Not applicable	99= Not applicable	Not mentioned	1= National	99= Not applicable	99= Not applicable		Not mentioned	Bangladesh	Bangladesh	Not mentioned	Not mentioned	Not mentioned	Not mentioned	Department of Epidemiology, London School of Hygiene and Tropical Medicine, London, UK. sari.kovats@lshtm.ac.uk	1=Yes	99= Not applicable	Not applicable	Cholera; Malaria	Bacterial disease; Protozoan disease	3= Endemic	8= Water-borne	7= Bangladesh,8= Regional (South Asia)	Not applicable	0= No	Not applicable	1= Yes	Not mentioned	1=Yes	Not applicable	Not applicable	0=No	Not applicable	0=No	Not applicable
EST	24/02/2022 11:00	10.1186/s12889-020-09609-1	1= Article	El Nino Southern Oscillation as an early warning tool for dengue outbreak in India	Pramanik M, Singh P, Kumar G, Ojha VP, Dhiman RC	BMC Public Health	2020	BACKGROUND: Dengue is rapidly expanding climate-sensitive mosquito-borne disease worldwide. Outbreaks of dengue occur in various parts of India as well but there is no tool to provide early warning. The current study was, therefore, undertaken to find out the link between El Niño, precipitation, and dengue cases, which could help in early preparedness for control of dengue. METHODS: Data on Ocean…	The study was undertaken to find out the link between El Niño, precipitation, and dengue cases, which could help in early preparedness for control of dengue.	Not mentioned	Not mentioned	2= Quantitative	0= Not mentioned	Not applicable	2= Space time	1= Correlative	Correlation	4=Community	2= Month	3= Spatial and temporal forecast	Outbreak data on dengue	Not mentioned	Visakhapatnam; Delhi city	India	Not mentioned	Not mentioned	Not mentioned	ndian Council of Medical Research Indian Council of Medical Research (ICMR) [6/97(153)/2017-ECD-II]	ICMR-National Institute of Malaria Research, New Delhi, 110077, India	0=No	99= Not applicable	Not applicable	Dengue	Viral disease	1= Emerging	7= Vector-borne	1= India	Not applicable	0= No	Not applicable	0=No	Not applicable	0=No	Not applicable	Not applicable	1=Yes	Variations in rain-induced dengue disease in the study communities of India	0=No	Not applicable
EST	18/02/2022 09:28	10.1186/s12889-020-09609-1	1= Article	El Niño Southern Oscillation as an early warning tool for dengue outbreak in India.	Pramanik, Malay; Singh, Poonam; Kumar, Gaurav; Ojha, V. P.; Dhiman, Ramesh C.	BMC Public Health	2020	BACKGROUND: Dengue is rapidly expanding climate-sensitive mosquito-borne disease worldwide. Outbreaks of dengue occur in various parts of India as well but there is no tool to provide early warning. The current study was, therefore, undertaken to find out the link between El Niño, precipitation, and dengue cases, which could help in early preparedness for control of dengue. METHODS: Data on Ocean…	The study was undertaken to find out the link between El Niño, precipitation, and dengue cases, which could help in early preparedness for control of dengue	The inter-annual variation in occurrence of dengue caused by the increase and decrease in monsoon rainfall	Not mentioned	0= Not mentioned	0= Not mentioned	Not applicable	2= Space time	1= Correlative	Unclear	1= National	2= Month	3= Spatial and temporal forecast	dengue cases datasets were collected from Central Bureau of Health Intelligence	Not mentioned	India	India	Not mentioned	Not mentioned	Not mentioned	Indian Council of Medical ResearchIndian Council of Medical Research (ICMR) [6/97(153)/2017-ECD-II]	ICMR-National Institute of Malaria Research, New Delhi, 110077, India	0=No	99= Not applicable	Not applicable	Dengue	Viral disease	3= Endemic	7= Vector-borne	1= India	Not applicable	0= No	Not applicable	0=No	Not applicable	1=Yes	The Southern Oscillation is the accompanying atmospheric component, coupled with the sea temperature change		1=Yes	El-Niño has been generally known to suppress monsoon rainfall while La-Nina increases it	0=No	Not applicable
EST	15/03/2022 10:40	10.1017/S0950268809990550	1= Article	El Tor cholera with severe disease: a new threat to Asia and beyond	Siddique AK, Nair GB, Alam M, Sack DA, Huq A, Nizam A, Longini IM, Qadri F, Faruque SM, Colwell RR, Ahmed S, Iqbal A, Bhuiyan NA, Sack RB	Epidemiology & Infection	2016	Background Cholera has afflicted the Indian sub-continent for centuries, predominantly in West Bengal and modern-day Bangladesh. This preliminary study aims to understand the current level of knowledge of cholera in female Bangladeshi caretakers, which is important in the outcome of the disease and its spread. A pilot study was conducted among 85 women in Bangladesh using qualitative questionnair…	To understand whether severe dehydration produced by the El Tor biotype was due to a shift from El Tor to classical CT or due to other factors	Not mentioned	Not mentioned	2= Quantitative	0= Not mentioned	Not applicable	99= Not applicable	99= Not applicable		3= District	99= Not applicable	99= Not applicable	Number of hospital cholera cases from 1998 to 2001	Not mentioned	Bakerganj and Mathbaria	Bangladesh	Not mentioned	Not mentioned	Random sampling	National Institute of Health United States Department of Health & Human Services National Institutes of Health (NIH) - USA [1R01A139129-01]; Johns Hopkins Bloomberg School of Public Health Johns Hopkins University; International Centre for Diarrhoeal Disease Research, Bangladesh (ICDDR,B); University of Maryland; Australian International Development Agency (AusAID); GoverNot mentionedent of Bangl…	International Centre for Diarrhoeal Disease Research, Bangladesh	1=Yes	99= Not applicable	Not applicable	Cholera	Bacterial disease	3= Endemic	8= Water-borne	7= Bangladesh	Not applicable	0= No	Not applicable	0=No	Not applicable	0=No	Not applicable	Not applicable	0=No	Not applicable	0=No	Not applicable
EST	02/03/2022 14:03	10.1186/s12879-015-1040-7	1= Article	Emergence of human West Nile Virus infection in Sri Lanka	Lohitharajah J, Malavige GN, Chua AJ, Ng ML, Arambepola C, Chang T	BMC Infectious Diseases	2015	BACKGROUND: West Nile virus (WNV) has emerged as one of the most common causes of epidemic meningoencephalitis worldwide. Most human infections are asymptomatic. However, neuroinvasive disease characterized by meningitis, encephalitis and/or acute flaccid paralysis is associated with significant morbidity and mortality. Although outbreaks have been reported in Asia, human WNV infection has not be…	Report the first identification of human WNV infection in Sri Lanka in patients presenting with meningoencephalitis.	The conducive enviroNot mentionedent for transmission of WNV has the potential to emerge as a major cause of meningoencephalitis in Sri Lanka	Not mentioned	0= Not mentioned	0= Not mentioned	Not applicable	99= Not applicable	99= Not applicable	Not mentioned	99= Not applicable	99= Not applicable	99= Not applicable	Blood sample tested for WNV	Not mentioned	Sri Lanka	Sri Lanka	Not mentioned	108 patients	Not mentioned	National Research Council, Sri Lanka [11-075]	BMC Infectious Diseases	1=Yes	2= general public	Not applicable	West Nile Virus	Viral disease	1= Emerging	7= Vector-borne	6= Sri Lanka	Not applicable	0= No	Not applicable	0=No	Not applicable	0=No	Not applicable	Not applicable	0=No	Not applicable	0=No	Not applicable
EST	22/02/2022 10:12	10.1093/trstmh/trx033,	1= Article	Emergence of West Nile virus in West Bengal, India: a new report	Khatun T, Chatterjee S	Trans. Roy. Soc. Trop. Med. Hyg.	2017	Background: The ICMR virus unit in Kolkata functions as an Appex Referral Laboratory for the detection of dengue (DENV) and chikungunya (CHIKV) infections in the eastern part of India. In spite of efforts for confirmatory diagnosis, some samples remain undiagnosed every year. West Nile virus (WNV) infection may mimic either dengue (flavivirus) or chikungunya (alphavirus) like illness. WNV is ende…	Explored the existence of WNV within undiagnosed samples to identify the emergence of a new public health problem.	Not mentioned	The health impact on humans and animals	0= Not mentioned	0= Not mentioned	Not applicable	99= Not applicable	99= Not applicable	Not applicable	2= State	99= Not applicable	99= Not applicable	human blood samples from clinically suspected cases of WNV and DENV	Not mentioned	West Bengal	India	Not mentioned	Unclear	Not mentioned	Department of Biotechnology (DBT), New DelhiDepartment of Biotechnology (DBT) India; National Vector Borne Disease Control programme (NVBDCP), Delhi, India	ICMR Virus Unit, Kolkata, India; ICMR Virus Unit, GB- 4, 1st Floor 11 ID & BG Hospital, 57 Banerjee Road, Beliaghata, Kolkata-700010, India	0=No	99= Not applicable	Not applicable	West Nile Virus	Viral disease	1= Emerging	7= Vector-borne	1= India	Not applicable	0= No	Not applicable	0=No	Not applicable	0=No	Not applicable	Not applicable	0=No	Not applicable	0=No	Not applicable
EST	10/03/2022 14:12	10.1007/978-981-13-9197-2_5	1= Article	Emerging and Re-emerging Water-Associated Infectious Diseases	Kumar S, Maurya VK, Saxena SK	SPRINGER-VERLAG SINGAPORE PTE LTD	2020	Expanding human population, globalization, deforestation, altered ecosystem, and microbial evolution are the most convergent forces for the evolution of infectious diseases which are associated with water. Emerging and re-emerging water-associated infectious diseases are defined as infectious diseases which have newly emerged among a population or existing in nature with rapid expansion of incide…	Describing factors that can cause emergence of water-associated infectious diseases	Not mentioned	Not mentioned	0= Not mentioned	0= Not mentioned	Not applicable	99= Not applicable	99= Not applicable		99= Not applicable	99= Not applicable	99= Not applicable		Not mentioned	India	India	Not mentioned	Not mentioned	Not mentioned	Not mentioned	Centre for Advanced Research, Faculty of Medicine, King George’s Medical UniversityLucknowIndia	0=No	99= Not applicable	Not applicable	Typhoid Legionellosis, Leptospirosis, Helicobacter pylori, Coxsackie viruses, Rotaviruses, Dengue, Zika	Viral disease, Bacterial disease, Protozoan disease, worm disease	3= Endemic	8= Water-borne	1= India	Not applicable	0= No	Not applicable	0=No	Not applicable	0=No	Not applicable	Not applicable	0=No	Not applicable	0=No	Not applicable
EST	04/03/2022 10:36	10.1073/pnas.182203999	1= Article	ENSO and cholera: a nonstationary link related to climate change?	Rodo X, Pascual M, Fuchs G, Faruque AS	Proceedings of the National Academy of Sciences USA	2020	We present here quantitative evidence for an increased role of interannual climate variability on the temporal dynamics of an infectious disease. The evidence is based on time-series analyses of the relationship between El Niño/Southern Oscillation (ENSO) and cholera prevalence in Bangladesh (formerly Bengal) during two different time periods. A strong and consistent signature of ENSO is apparent…	To provide evidence for a change in the association of cholera dynamics and ENSO from the first to the last decades of the 20th century.	The long history of cholera in Bangladesh	Not mentioned	2= Quantitative	9= Other	Singular spectrum analysis	3= Temporal	1= Correlative	binomial-based null model	3= District	99= Not applicable	2= Temporal forecast	Number of Chorrera cases in Dhaka from 1893 to 1940	Not mentioned	Dhaka	Bangladesh	Not mentioned	Not mentioned	Random sampling	Not mentioned	Climate Research Group, Center of Meteorology and Climatology, Barcelona Science Park, University of Barcelona, c/Baldiri Reixach, 4-6, Catalunya, 08028 Barcelona, Spain	0=No	99= Not applicable	Not applicable	Cholera	Viral disease	3= Endemic	8= Water-borne	7= Bangladesh	Not applicable	0= No	Not applicable	1= Yes	Warming over land have noticeable effects on the temperature of water bodies that serve as an environmental habitat and as a vehicle of transmission for the bacterium.	1=Yes	Increasing temperature		0=No	Not applicable	0=No	Not applicable
EST	21/03/2022 14:17	10.18520/cs/v119/i12/1919-1926	2= Review paper	Epidemics and climate change in India	Rao NV, Nagendra H	Current Science	2020	As the world deals with COVID-19, there is increasing attention to the threat of emerging and re-emerging infectious diseases. India is especially vulnerable to climate-induced health risks and a hotspot for infectious diseases. In this study we use a scoping review to synthesize evidence on the impact of climate on infectious diseases. We use this to uncover gaps and understand the implications …	To synthesize evidence on the impact of climate on infectious diseases	Not mentioned	Not mentioned	1= Qualitative	6=Review	Not applicable	99= Not applicable	99= Not applicable		99= Not applicable	99= Not applicable	99= Not applicable		Not mentioned	India	India	Not mentioned	Not mentioned	Not mentioned	Azim Premji University, Bengaluru	Azim Premji University, PES Campus Pixel Park, B Block Electronics City, Hosur Road, Beside Nice Road, Bengaluru 560 100, India	0=No	99= Not applicable	Not applicable	Unclear	Unclear	Not applicable	Not applicable	1= India	Not applicable	0= No	Not applicable	1= Yes	Climate change lead to epidemics indirectly by increasing the frequency of extreme natural events	1=Yes	Temperature influences developmental rates, mortality and reproductive behaviour of mosquitoes.		0=No	Not applicable	0=No	Not applicable
EST	11/03/2022 15:37	10.1007/s00436-019-06205-0,	1= Article	Epidemiological screening and xenomonitoring for human lymphatic filariasis infection in select districts in the states of Maharashtra and Karnataka, India	Khatri V, Amdare N, Chauhan N, Togre N, Reddy MV, Hoti SL, Kalyanasundaram R	Parasitology Research	2019	Lymphatic filariasis (LF) is a mosquito-transmitted tropical neglected parasitic infection that currently affects over 120 million people around the world and another 856 million people are at risk of acquiring the infection. Mass Drug Administration (MDA) spearheaded by the World Health Organization is the only current strategy to control this infection in endemic areas. In this study, we perfor…	Surveyed select endemic regions within India to determine the status of LF infections	Not mentioned	Not mentioned	3= Mixed methods	0= Not mentioned	Not applicable	1= Spatial	99= Not applicable		2= State	99= Not applicable	1= Risk map	Number of human cases and blood samples	Not mentioned	Maharashtra and Karnataka	India	Not mentioned	916 human subjects	Not mentioned	Nehru Fulbright Scholar Program; National Institutes of Health, National Institute of Allergy and Infectious DiseasesUnited States Department of Health & Human ServicesNational Institutes of Health (NIH) - USANIH National Institute of Allergy & Infectious Diseases (NIAID) [R01AI072613]; NATIONAL INSTITUTE OF ALLERGY AND INFECTIOUS DISEASESUnited States Department of Health & Human ServicesNationa…	Department of Biomedical Sciences, University of Illinois College of Medicine, Rockford, IL, USA	1=Yes	2= general public	Not applicable	Lymphatic filariasis	worm disease	3= Endemic	7= Vector-borne	1= India	Not applicable	0= No	Not applicable	0=No	Not applicable	0=No	Not applicable	Not applicable	0=No	Not applicable	0=No	Not applicable
EST	28/02/2022 13:59	10.1108/JHR-10-2018-0124	1= Article	Epidemiological situations and control strategies of vector-borne diseases in Nepal during 1998–2016	Shrestha SB, Pyakurel UR, Khanal M, Upadhyay M, Na-Bangchang K, Muhamad P	Journal of Health Research	2019	Purpose The purpose of this paper is to investigate epidemiology and control strategies of the four priority vector-borne diseases (VBDs) in Nepal, i.e. malaria, Kala-azar (visceral leishmaniasis), lymphatic filariasis (LF) and dengue fever/dengue hemorrhagic fever. Design/methodology/approach The study was a retrospective design to collect data during 1998–2016 from VBDs endemic districts of Nep…	investigate epidemiology and control strategies of the four priority vector-borne diseases (VBDs) in Nepal, i.e. malaria, Kala-azar (visceral leishmaniasis), lymphatic filariasis (LF) and dengue fever/dengue hemorrhagic fever	Not mentioned	Not mentioned	3= Mixed methods	7= Mixed methods	Not applicable	99= Not applicable	99= Not applicable	Not applicable	3= District	99= Not applicable	99= Not applicable		Not mentioned	Jhapa, IIlam, Morang, Dhanusha, Mahottari, Sindhuli, Kavre, Banke, Bardia, Nawalparasi, Kailali, Kanchanpur and Dadeldhura.	Nepal	Not mentioned	Unclear	Not mentioned	Center of Excellence in Pharmacology and Molecular Biology of Malaria and Cholangiocarcinoma, Thammasat University; Thammasat University Office of Foreign Affairs	Chulabhorn International College of Medicine, Thammasat University, Bangkok, Thailand	1=Yes	4=Other	Public Health Officers	Malaria, Kala-azar (visceral leishmaniasis), LF and dengue fever/dengue hemorrhagic Fever	Viral disease, Bacterial disease, Protozoan disease	3= Endemic	7= Vector-borne	2= Nepal	Not applicable	0= No	Not applicable	0=No	Not applicable	0=No	Not applicable	Not applicable	1=Yes		0=No	Not applicable
EST	25/03/2022 14:11	10.1093/trstmh/traa158	2= Review paper	Epidemiology and challenges of dengue surveillance in the WHO South-East Asia Region.	Tsheten T, Gray DJ, Clements ACA, Wangdi K	Transactions of the Royal Society of Tropical	2021	Dengue poses a significant health and economic burden in the WHO South-East Asia Region. Approaches for control need to be aligned with current knowledge on the epidemiology of dengue in the region. Such knowledge will ensure improved targeting of interventions to reduce dengue incidence and its socioeconomic impact. This review was undertaken to describe the contemporary epidemiology of dengue a…	To describe the contemporary epidemiology of dengue and critically analyse the existing surveillance strategies in the region	Not mentioned	Not mentioned	1= Qualitative	6=Review	Not applicable	99= Not applicable	99= Not applicable	Not mentioned	1= National	99= Not applicable	99= Not applicable		Not mentioned	South-East Asia	South-East Asia	Not mentioned	Not mentioned	Not mentioned	There was no source of funding for this study.	Department of Globa l Health, Research School of Population Health, Australian National University, Canberra, Australia	1=Yes	99= Not applicable	Not applicable	dengue	Viral disease	3= Endemic	7= Vector-borne	8= Regional (South Asia)	Not applicable	0= No	Not applicable	0=No	Not applicable	0=No	Not applicable	Not applicable	0=No	Not applicable	0=No	Not applicable
EST	11/03/2022 09:14	10.1093/cid/ciz1075	1= Article	Epidemiology of Cholera in Bangladesh: Findings From Nationwide Hospital-based Surveillance, 2014-2018	Khan AI, Rashid MM, Islam MT, Afrad MH, Salimuzzaman M, Hegde ST, Zion MMI, Khan ZH, Shirin T, Habib ZH, Khan IA, Begum YA, Azman AS, Rahman M, Clemens JD, Flora MS, Qadri F	Clinical Infectious Diseases	2020	Despite advances in prevention, detection, and treatment, cholera remains a major public health problem in Bangladesh and little is known about cholera outside of limited historical sentinel surveillance sites. In Bangladesh, a comprehensive national cholera control plan is essential, although national data are needed to better understand the magnitude and geographic distribution of cholera. METH…	Conducted systematic hospital-based cholera surveillance among diarrhea patients in 22 sites throughout Bangladesh from 2014 to 2018	Limited information known about cholera outside historical sentinel surveillance sites	Not mentioned	2= Quantitative	0= Not mentioned	Not applicable	99= Not applicable	99= Not applicable		99= Not applicable	99= Not applicable	99= Not applicable	Sample stool specimen collected between 2014 and 2018	Not mentioned	Bangladesh	Bangladesh	Not mentioned	26 221 diarrhea patients	Not mentioned	Bill and Melinda Gates FoundationBill & Melinda Gates Foundation [OPP 1135223, OPP 1171700]	International Centre for Diarrheal Disease Research, Bangladesh (icddr,b), Dhaka, Bangladesh	1=Yes	2= general public	Not applicable	Cholera	Bacterial disease	3= Endemic	4= Food-borne (via ingestion)	7= Bangladesh	Not applicable	0= No	Not applicable	0=No	Not applicable	0=No	Not applicable	Not applicable	0=No	Not applicable	0=No	Not applicable
EST	11/03/2022 14:00	PMID: 25404447	2= Review paper	Epidemiology, Determinants and Dynamics of Cholera in Pakistan: Gaps and Prospects for Future Research	Naseer M, Jamali T	. Journal of the College of Physicians and Surgeons Pakistan	2014	Cholera is one of the notifiable endemic diseases in Pakistan, but the reporting of cholera cases is still unsatisfactory. Most of the diagnosed cases are never reported to the relevant authorities. In the year 1993 - 2005, the country did not report any single case of cholera to the WHO. The objectives of this review were to understand the epidemiology and to identify the possible determinants o…	To understand the epidemiology and to identify the possible determinants of cholera infection in Pakistan	The paucity of data on the spatial distribution of cholera outbreaks in Pakistan	Not mentioned	1= Qualitative	6=Review	Not applicable	99= Not applicable	99= Not applicable		1= National	99= Not applicable	99= Not applicable	Number of document cholera cases in Pakistan from 1995 - 2010	Not mentioned	Pakistan	Pakistan	Unclear	Unclear	Not mentioned	Not mentioned	Department of Community Health Sciences, The Aga Khan University Hospital, Karachi	0=No	99= Not applicable	Not applicable	Cholera	Bacterial disease	3= Endemic	8= Water-borne	3= Pakistan	Not applicable	0= No	Not applicable	1= Yes	No variables mentioned	0=No	Not applicable	Not applicable	0=No	Not applicable	0=No	Not applicable
EST	08/03/2022 13:10	10.4269/ajtmh.1998.59.606	1= Article	EPIFIL: A DYNAMIC MODEL OF INFECTION AND DISEASE IN LYMPHATIC FILARIASIS	M. S. CHAN, A. SRIVIDYA, R. A. NORMAN, S. P. PANI, K. D. RAMAIAH, P. VANAMAIL, E. MICHAEL, P. K. DAS, AND D. A. P. BUNDY	The American Journal of Tropical Medicine and Hygiene	1998	The lack of a quantitative framework that describes the dynamic relationships between infection and morbidity has constrained efforts aimed at the community-level control of lymphatic filariasis. In this paper, we describe the development and validation of EPIFIL, a dynamic model of filariasis infection intensity and chronic disease. Infection dynamics are modeled using the well established immig…	Describe the development and validation of EPIFIL, a dynamic model of filariasis infection intensity and chronic disease.	Not mentioned	Not mentioned	2= Quantitative	9= Other	maximum likelihood methods	99= Not applicable	99= Not applicable	Infection dynamics are modeled	99= Not applicable	99= Not applicable	2= Temporal forecast	Sample of blood via a finger prick blood smear of 20 ml	Not mentioned	Pondicherry	India	Not mentioned	Not mentioned	Not mentioned	Wellcome TrustWellcome TrustEuropean Commission Funding Source: Medline	M. S. Chan, E. Michael, and D. A. P. Bundy, The Wellcome Trust Centre for the Epidemiology of Infectious Dis ease, Department of Zoology, University of Oxford, South Parks Road, Oxford OX1 3PS, United Kingdom.	1=Yes	2= general public	Not applicable	Lymphatic filariasis	worm disease	3= Endemic	7= Vector-borne	1= India	Not applicable	0= No	Not applicable	0=No	Not applicable	0=No	Not applicable	Not applicable	0=No	Not applicable	0=No	Not applicable
EST	17/02/2022 10:00	10.2166/wh.2020.148	1= Article	Estimating the malaria transmission over the Indian subcontinent in a warming environment using a dynamical malaria model	Chaturvedi S, Dwivedi S	J WATER HEALTH	2020	Malaria is a major public health problem in India. The malaria transmission is sensitive to climatic parameters. The regional population-related factors also influence malaria transmission. To take into account temperature and rainfall variability and associated population-related effects (in a changing climate) on the malaria transmission over India, a regional dynamical malaria model, namely VE…	The main aim of this paper is to investigate the spatio-temporal variability in malaria transmission patterns over the Indian	previous studies are tied to specific regions without looking at the larger context of India	The significant threat posed by malaria and the increasing rate of infestation despite numerous eradication plans	0= Not mentioned	0= Not mentioned	Not applicable	2= Space time	1= Correlative	VECTRI malaria model	1= National	99= Not applicable	1= Risk map	Air temperature data, rainfall data		India	India	Not mentioned	Not mentioned	Not mentioned	DST, GoverNot mentionedent of India Department of Science & Technology (India)	1K Banerjee Centre of Atmospheric and Ocean Studies and M N Saha Centre of Space Studies, University of Allahabad, Allahabad, Uttar Pradesh 211002, India	0=No	99= Not applicable	Not applicable	Malaria	Protozoan disease	3= Endemic	7= Vector-borne	1= India	Not applicable	1= Yes	Parts of India, above 1,800m have no malaria record	1= Yes	The study indicates that malaria transmission changes due to climate change	1=Yes	The paper shows that temperature affects the developmental period related to different stages of a mosquito's lifecycle		1=Yes		1=Yes	The paper found that the vegetation acclimation triggered by elevated CO2 under climate change increases the risk of malaria
EST	19/03/2022 17:20	10.1186/s12879-014-0606-0	1= Article	Evidence of West Nile virus infection in Nepal	Rutvisuttinunt W, Chinnawirotpisan P, Klungthong C, Shrestha SK, Thapa AB, Pant A, Yingst SL, Yoon IK, Fernandez S, Pavlin JA	BMC Infect Dis	2014	BACKGROUND: Acute febrile illness is common among those seeking medical care and is frequently treated empirically with the underlying illness remaining undiagnosed in resource-poor countries. A febrile illness study was conducted 2009-2010 to identify known and unknown pathogens circulating in Nepal. METHOD: Study methods included diagnostic testing and preliminary ELISA screening of acute and c…	To identify known and unknown pathogens circulating in Nepal. Method	Not mentioned	Not mentioned	2= Quantitative	0= Not mentioned	Not applicable	99= Not applicable	99= Not applicable		99= Not applicable	99= Not applicable	99= Not applicable	Clinical specimens collected from the febrile illness study at 4 hospitals in 3 cities in Nepal during May 2009 to December 2010		Kathmandu and Bharatpur	Nepal	Not mentioned	2,046 patients	Random	Armed Forces Health Surveillance Center - Global Emerging Infections Surveillance and Response System (AFHSC-GEIS)	Armed Forces Research Institute of Medical Sciences, Bangkok, Thailand. wiriyar@afrims.org	1=Yes	2= general public,4=Other	Hospital patients	West Nile virus	Viral disease	3= Endemic	7= Vector-borne	2= Nepal	Not applicable	0= No	Not applicable	0=No	Not applicable	0=No	Not applicable	Not applicable	0=No	Not applicable	0=No	Not applicable
EST	24/03/2022 10:00	10.1016/j.ijid.2013.10.012	2= Review paper	Evolution of dengue in Sri Lanka-changes in the virus, vector, and climate	Sirisena PD, Noordeen F	Int J Infect Dis.	2014	Despite the presence of dengue in Sri Lanka since the early 1960s, dengue has become a major public health issue, with a high morbidity and mortality. Aedes aegypti and Aedes albopictus are the vectors responsible for the transmission of dengue viruses (DENV). The four DENV serotypes (1, 2, 3, and 4) have been co-circulating in Sri Lanka for more than 30 years. The new genotype of DENV-1 has repl…	To analyze the evolution of dengue in Sri Lanka—changes in the virus, vector, and climate	Not mentioned	Not mentioned	0= Not mentioned	6=Review	Not applicable	99= Not applicable	99= Not applicable		3= District	99= Not applicable	99= Not applicable		Not mentioned	districts of Colombo, Gampaha, and Kurunegala	Sri Lanka	Not mentioned	Not mentioned	Not mentioned	Financial support was provided by the National Research Council of Sri Lanka through an early career start-up grant (NRC-11-129) for Dr F. Noordeen.	Department of Microbiology, Faculty of Medicine, University of Peradeniya, Sri Lanka	0=No	99= Not applicable	Not applicable	Dengue	Viral disease	3= Endemic	7= Vector-borne	6= Sri Lanka	Not applicable	0= No	Not applicable	1= Yes	Not mentioned	1=Yes	Influences vector distribution, the blood feeding activity of the vector, the extrinsic incubation period, and adult longevity.		1=Yes	ncreases the number of breeding habitats of Aedes vectors.9	1=Yes	clearing of forests
EST	15/03/2022 12:05	10.1051/parasite/199401s1002	1= Article	EXPOSURE AND THE DYNAMICS OF LYMPHATIC FILARIASIS INFECTION	Srividya A, Das PK, Ramaiah KD, Grenfell BT, Michael E, Bundy DAP	Parasite	1994	Not provided	To address the problem of how changes through time in the density of biting mosquitoes affect the acquirance of Wucbecheria bancrofti infection in young children	Not mentioned	Not mentioned	2= Quantitative	0= Not mentioned	Not applicable	99= Not applicable	99= Not applicable		3= District	99= Not applicable	99= Not applicable	Number of cases of lymphatic filariais		Pondicherry	India	Not mentioned	Not mentioned	Not mentioned	Not mentioned	Vector Control Research Centre, Medical Complex, Indira Nagar, Pondicherry - 605006 India	1=Yes	99= Not applicable	Not applicable	Lymphatic filariasis	worm disease	3= Endemic	7= Vector-borne	1= India	Not applicable	0= No	Not applicable	0=No	Not applicable	0=No	Not applicable	Not applicable	0=No	Not applicable	0=No	Not applicable
EST	24/03/2022 15:10	10.1093/trstmh/trv031	1= Article	Feasibility of a combined camp approach for vector control together with active case detection of visceral leishmaniasis, post kala-azar dermal leishmaniasis, tuberculosis, leprosy and malaria in Bangladesh, India and Nepal: an exploratory study	Banjara MR, Kroeger A, Huda MM, Kumar V, Gurung CK, Das ML, Rijal S, Das P, Mondal D	Trans R Soc Trop Med Hyg	2015	BACKGROUND: We assessed the feasibility and results of active case detection (ACD) of visceral leishmaniasis (VL), post kala-azar dermal leishmaniasis (PKDL) and other febrile diseases as well as of bednet impregnation for vector control. METHODS: Fever camps were organized and analyzed in twelve VL endemic villages in Bangladesh, India, and Nepal. VL, PKDL, tuberculosis, malaria and leprosy were…	To assess the feasibility, costs and results of a combination of active VL and PKDL case detection (including other fever diseases) and transmission reduction through vector control (bednet impregnation with slow release insecticide KOTAB 123, Bayer, Lyon, France) using the combined camp approach in Bangladesh, India and Nepal.	Not mentioned	Not mentioned	3= Mixed methods	7= Mixed methods	Not applicable	99= Not applicable	99= Not applicable	Not mentioned	99= Not applicable	99= Not applicable	99= Not applicable	blood smear microscopy	Not mentioned	Bangladesh, India, and Nepal	Bangladesh, India, and Nepal	2390 inhabitants in Bangladesh, 8397 in India and 1920 in Nepal	Not mentioned	Purposive sampling	World Health Organization Special Programme for Research and Training in Tropical Diseases [WHO/TDR grant agreement 60511].	Central Department of Microbiology, Tribhuvan University, Kathmandu, Nepal banjaramr@gmail.com	1=Yes	2= general public	Not applicable	visceral leishmaniasis; malaria	Protozoan disease	3= Endemic	7= Vector-borne	1= India,2= Nepal,7= Bangladesh	Not applicable	0= No	Not applicable	0=No	Not applicable	0=No	Not applicable	Not applicable	0=No	Not applicable	0=No	Not applicable
EST	15/03/2022 14:11	10.3389/fpubh.2021.798034	1= Article	Forecasting Dengue Hotspots Associated With Variation in Meteorological Parameters Using Regression and Time Series Models	Patil S, Pandya S	Front Public Health	2021	For forecasting the spread of dengue, monitoring climate change and its effects specific to the disease is necessary. Dengue is one of the most rapidly spreading vector-borne infectious diseases. This paper proposes a forecasting model for predicting dengue incidences considering climatic variability across nine cities of Maharashtra state of India over 10 years. The work involves the collection …	proposes a forecasting model for predicting dengue incidences considering climatic variability across nine cities of Maharashtra state of India over 10 years.	Not mentioned	Not mentioned	2= Quantitative	9= Exploratory Data Analysis	Not applicable	2= Space time	1= Correlative	regression model	4=Community	2= Month	3= Spatial and temporal forecast	Number of dengue incidences	Not mentioned	Mumbai, Thane, Ratnagiri, Pune, Solapur, Satara, Nashik, Nagpur, and Amaravati	India	Not mentioned	Not mentioned	Not mentioned	Not mentioned	Symbiosis Institute of Technology, Symbiosis International (Deemed University), Pune, India	0=No	99= Not applicable	Not applicable	Dengue	Viral disease	3= Endemic	7= Vector-borne	1= India	Not applicable	0= No	Not applicable	1= Yes	rising sea level	0=No	Not applicable	Not applicable	1=Yes	total monthly rainfall (TMRF) is moderately positively correlated with incidences of dengue	0=No	Not applicable
EST	07/03/2022 13:00	10.1046/j.1365-3156.1997.d01-406.x	1= Article	Functional impairment caused by lymphatic filariasis in rural areas of South India	Ramaiah KD, Kumar KN, Ramu K, Pani SP, Das PK	Tropical Medicine & International Health	1997	The functional impairment caused by lymphatic filariasis was assessed through qualitative and quantitative methods in rural areas of Tamil Nadu, South India. About 66% of the patients said that their occupational activities were hampered by the disease. They either work fewer hours or alter their activity. Some had completely given up their job. Domestic chores of most of the female patients were…	To assess the socio-economic impact of the Lymphatic filariasis	The study region is known to be endemic for filariasis	Not mentioned	3= Mixed methods	7= Mixed methods	Not applicable	99= Not applicable	99= Not applicable	Not mentioned	3= District	99= Not applicable	99= Not applicable		Not mentioned	Chinna Thatchur and Avvayarkuppam	India	2787 inhabitants	Not mentioned	Rando	WHO/TDR/UNDP/World Bank	Vector Control Research Centre, Pondicherry, India		2= general public	Not applicable	Lymphatic filariais	worm disease	3= Endemic	7= Vector-borne	1= India	Not applicable	0= No	Not applicable	0=No	Not applicable	0=No	Not applicable	Not applicable	0=No	Not applicable	0=No	Not applicable
EST	21/02/2022 09:22	10.5367/oa.2012.0091	1= Article	Gap assessment of animal health legislation in sri lanka for emerging infectious disease preparedness	Dissanayake DMRB, Stephen C, Daniel S, Abeynayake P	Outlook on Agriculture	2012	Legal preparedness is critical for emerging infectious disease (EID) management. The authors develop a framework for assessing Sri Lanka's animal health legislation in order to support EID preparedness. The most comprehensive set of policies addresses highly pathogenic avian influenza. Key deficiencies included (a) the lack of a legislative framework for veterinary public health that could suppor…	To review national, provincial and local animal health legislation in Sri Lanka to determine whether it supported EID preparedness	Sri Lanka is a signatory to the Delhi Declaration on Prevention and Control of Avian Influenza and Pandemic Preparedness in Asia, which recognizes the role of goverNot mentionedents in effectively tackling infectious diseases of international public health concern.	Not mentioned	3= Mixed methods	4= Interviews,6=Review	Not applicable	99= Not applicable	99= Not applicable		1= National	99= Not applicable	99= Not applicable	Animal health data from Ministry of Livestock Development	Not mentioned	Sri Lanka	Sri Lanka	Not mentioned	Not mentioned	Not mentioned	DST, GoverNot mentionedent of India Department of Science & Technology (India)	[Chaturvedi, Shweta; Dwivedi, Suneet] Univ Allahabad, K Banerjee Ctr Atmospher & Ocean Studies, Allahabad 211002, Uttar Pradesh, India; [Chaturvedi, Shweta; Dwivedi, Suneet] Univ Allahabad, MN Saha Ctr Space Studies, Allahabad 211002, Uttar Pradesh, India	1=Yes	1= policy decision-makers	Not applicable	avian influenza	Viral disease	3= Endemic	Not applicable	6= Sri Lanka	Not applicable	0= No	Not applicable	0=No	Not applicable	0=No	Not applicable	Not applicable	0=No	Not applicable	0=No	Not applicable
EST	25/02/2022 09:06	10.3389/fphys.2012.00198	2= Review paper	Global climate change and its potential impact on disease transmission by salinity-tolerant mosquito vectors in coastal zones	Ramasamy R, Surendran SN	Frontiers in Physiology	2012	Global climate change can potentially increase the transmission of mosquito vector-borne diseases such as malaria, lymphatic filariasis, and dengue in many parts of the world. These predictions are based on the effects of changing temperature, rainfall, and humidity on mosquito breeding and survival, the more rapid development of ingested pathogens in mosquitoes and the more frequent blood feeds …	Provide an overview of the possible effects of global climate change and rising sea levels on mosquito-borne diseases in coastal zones, with dengue and malaria as particular examples	Sri Lanka as a useful case study for the impact of rising sea levels on mosquito vectors in tropical coasts.	The understudy of rising sea levels due to global warming on mosquito-borne disease in coastal zones.	2= Quantitative	0= Not mentioned	Not applicable	99= Not applicable	99= Not applicable	Ross–MacDonald equation (MacDonald, 1957)	3= District	99= Not applicable	99= Not applicable	human outbreaks per unit	Not mentioned	Jaffna peninsula	Sri Lanaka	Not mentioned	Not mentioned	Not mentioned	Not mentioned	Institute of Health Sciences, Universiti Brunei Darussalam, Gadong Brunei Darussalam	1=Yes	99= Not applicable	Not applicable	Malaria; Dengue	Protozoan disease; Viral disease	3= Endemic	7= Vector-borne	6= Sri Lanka	Not applicable	0= No	Not applicable	1= Yes	Jaffna peninsula constitutes a useful case study for the impact of global climate change and rising sea levels on mosquito vector populations and disease transmission in tropical coastal zones; expansion of habitats for preimaginal development as a result of climate change will increase vector density in relation to the human population, favoring disease transmission	1=Yes	Impacts of global temperature change on disease transmission by mosquito vectors are likely to be broadly similar in coastal and inland areas		1=Yes	Higher rainfall can expand the habitats of fresh water vectors like An. culicifacies and An. gambiae in the coastal zones	1=Yes	The nature and type of vegetation is related to the availability of larval habitats
EST	17/02/2022 14:00	10.1186/s12936-019-2843-6	1= Article	he first introduced malaria case reported from Sri Lanka after elimination: implications for preventing the re-introduction of malaria in recently eliminated countries	Karunasena VM, Marasinghe M, Koo C, Amarasinghe S, Senaratne AS, Hasantha R, Hewavitharana M, Hapuarachchi HC, Herath HDB, Wickremasinghe R, Mendis KN, Fernando D, Ranaweera D	Malaria Journal	2019	There has been no local transmission of malaria in Sri Lanka for 6years following elimination of the disease in 2012. Malaria vectors are prevalent in parts of the country, and imported malaria cases continue to be reported. The country is therefore at risk of malaria being re-established. The first case of introduced vivax malaria in the country is reported here, and the surveillance and respons…	This study describes the probable index case and the introduced case of malaria, which was diagnosed, and the actions taken to curtail further onward spread of the disease.	Endemic malaria case in Sri Lanka	Previous elimination of malaria and the re-emerging case of malaria in Sri Lanka	0= Not mentioned	0= Not mentioned	Not applicable	99= Not applicable	99= Not applicable	Not mentioned	1= National	99= Not applicable	99= Not applicable	hospital data on malaria outbreak	Not mentioned	Sri Lanka	Sri Lanka	Not mentioned	Not mentioned	Not mentioned	Ministry of Health; Provincial Ministry of Health	Regional Malaria Office, Moneragala, Sri Lanka	1=Yes	4=Other	Health sectors	Malaria	Protozoan	3= Endemic	7= Vector-borne	6= Sri Lanka	Not applicable	0= No	Not applicable	0=No	Not applicable	0=No	Not applicable	Not applicable	1=Yes		0=No	Not applicable
EST	18/03/2022 08:40	10.1017/S0950268814002878	1= Article	High prevalence of West Nile virus in equines from the two provinces of Pakistan	Zohaib A, Saqib M, Beck C, Hussain MH, Lowenski S, Lecollinet S, Sial A, Asi MN, Mansoor MK, Saqalein M, Sajid MS, Ashfaq K, Muhammad G, Cao S	Epidemiol Infect	2015	This study describes the first large-scale serosurvey on West Nile virus (WNV) conducted in the equine population in Pakistan. Sera were collected from 449 equids from two provinces of Pakistan during 2012-2013. Equine serum samples were screened using a commercial ELISA kit detecting antibodies against WNV and related flaviviruses. ELISA-positive samples were further investigated using virus-spe…	The purpose of this study is to determine the status of WNV and JEV in the resident equine population from selected districts of two provinces [Punjab (PUNJ) and Khyber Pakhtunkhwa (KPK)] of Pakistan	These districts were chosen due to the presence of migratory birds, the abundance of the equine population, presence of wetlands and the presence of veterinary clinics.	Not mentioned	2= Quantitative	0= Not mentioned	Not applicable	99= Not applicable	99= Not applicable		99= Not applicable	99= Not applicable	99= Not applicable	Equine serum samples		Punjab and Khyber Pakhtunkhwa	Pakistan	Not mentioned	449 equids	Not mentioned	Special Fund for Agro-Scientific Research in the Public Interest [200903037]; Agro-Sci 863 [2011AA10A2]; Res 948 [2011-G24]	State Key Laboratory of Agricultural Microbiology,Laboratory of Animal Virology,College of Veterinary Medicine, Huazhong Agricultural University Wuhan, Hubei,P.R. China	1=Yes	99= Not applicable	Not applicable	West Nile virus; Japanese encephalitis virus	Viral disease	3= Endemic	7= Vector-borne	3= Pakistan	Not applicable	0= No	Not applicable	0=No	Not applicable	0=No	Not applicable	Not applicable	0=No	Not applicable	0=No	Not applicable
EST	11/03/2022 10:50	10.1073/pnas.1108438109	1= Article	Highly localized sensitivity to climate forcing drives endemic cholera in a megacity	Reiner RC, King AA, Emch M, Yunus M, Faruque AS, Pascual M	Proc Natl Acad Sci USA	2012	The population dynamics of endemic cholera in urban environments--in particular interannual variation in the size and distribution of seasonal outbreaks--remain poorly understood and highly unpredictable. In part, this situation is due to the considerable demographic, socioeconomic, and environmental heterogeneity of large and growing urban centers. Despite this heterogeneity, the influence of cl…	formulate a probabilistic model for cholera dynamics within the city of Dhaka	Not mentioned	Not mentioned	2= Quantitative	0= Not mentioned	Not applicable	2= Space time	2= Process-based	MDIMC model	3= District	2= Month	3= Spatial and temporal forecast	Number of monthly hospital cholera cases from 1995 -2008 and sample fecal specimen from patients	Not mentioned	Dhaka	Bangladesh	Not mentioned	Not mentioned	Not mentioned	Security United States Department of Homeland Security (DHS); Fogarty International Center, National Institutes of HealthUnited States Department of Health & Human ServicesNational Institutes of Health (NIH) - USANIH Fogarty International Center (FIC); EUNICE KENNEDY SHRIVER NATIONAL INSTITUTE OF CHILD HEALTH & HUMAN DEVELOPMENTUnited States Department of Health & Human ServicesNational Institute…	Department of Ecology and Evolutionary Biology, University of Michigan, Ann Arbor, MI 48109, USA. rcreiner@ucdavis.edu	1=Yes	2= general public	Not applicable	Cholera	Bacterial disease	3= Endemic	8= Water-borne	7= Bangladesh	Not applicable	0= No	Not applicable	0=No	Not applicable	0=No	Not applicable	Not applicable	0=No	Not applicable	0=No	Not applicable
EST	18/02/2022 13:31	10.1186/s12936-021-03982-x	1= Article	Household and individual level risk factors associated with declining malaria incidence in Meghalaya, India: implications for malaria elimination in low-endemic settings	Sarkar R, Kessler A, Mawkhlieng B, Sullivan SA, Wilson ML, Carlton JM, Albert S	MALARIA JOURNAL	2021	BACKGROUND: A detailed analysis of household and individual level Plasmodium infection patterns in two low-endemic districts of Meghalaya was undertaken to better understand the epidemiology of malaria in northeast India. METHODS: Socio-demographic and behavioural information from residents (aged 1-69 years) of households were collected through pre-tested, questionnaire conducted in 2018 and 2019…	To undertaken to better understand the epidemiology of malaria in northeast India.	Not mentioned	Not mentioned	3= Mixed methods	5= Household survey	Not applicable	99= Not applicable	99= Not applicable		3= District	99= Not applicable	99= Not applicable	Household data on malaria	Not mentioned	West Khasi Hills (KH) and West Jaintia Hills (JH)	India	3 million	2753 individuals from 827 households were enrolled in 2018; 834 individuals from 222 households were enrolled in 2019	Not mentioned	National Institute of Allergy and Infectious Diseases of the National Institutes of Health as part of the International Centers of Excellence for Malaria Research [U19AI089676]	Indian Institute of Public Health - Shillong, Shillong, Meghalaya, 793001, India Martin Luther Christian University, Shillong, Meghalaya, 793006, India	1=Yes	4=Other	Household heads	Malaria	Protozoan disease	1= Emerging	7= Vector-borne	1= India	Not applicable	0= No	Not applicable	0=No	Not applicable	1=Yes	Temperature in these areas is identified as conducive for mosquito inhabitation		1=Yes	these areas are identified to the wettest place in India hence suitable breeding grounds for mosquitoes	0=No	Not applicable
EST	28/03/2022 09:20	PMID: 21406730	2= Review paper	How endemic countries can accelerate lymphatic filariasis elimination? An analytical review to identify strategic and programmatic interventions.	Lahariya C, Tomar SS	J Vector Borne Dis.	2011	Lymphatic filariasis (LF) is endemic in 81 countries in the world, and a number of these countries have targeted for LF elimination. This review of literature and analysis was conducted to identify additional and sustainable strategies to accelerate LF elimination from endemic countries. This review noted that adverse events due to mass drug administration (MDA) of diethyl carbamazine (DEC) table…	This review of literature and analysis was conducted to identify additional and sustainable strategies to accelerate LF elimination from endemic countries	Not mentioned	Not mentioned	1= Qualitative	4= Interviews,6=Review	Not applicable	99= Not applicable	99= Not applicable	Not mentioned	1= National	99= Not applicable	99= Not applicable		Not mentioned	India	India	Not mentioned	Not mentioned	Not mentioned	Not mentioned	Write Health Society for Community Health Actions, Gwalior, India. c.lahariya@gmail.com		3= scientists/researchers	Not applicable	Lymphatic filariasis	Worm disease	3= Endemic	7= Vector-borne	1= India	Not applicable	0= No	Not applicable	0=No	Not applicable	0=No	Not applicable	Not applicable	0=No	Not applicable	0=No	Not applicable
EST	18/02/2022 16:00	10.3389/fphys.2021.651189	2= Review paper	Impact of Climate Change on Health and Well-Being of People in Hindu Kush Himalayan Region: A Narrative Review	Dhimal M, Bhandari D, Dhimal ML, Kafle N, Pyakurel P, Mahotra N, Akhtar S, Ismail T, Dhiman RC, Groneberg DA, Shrestha UB, Müller R	Front. Physiol.	2021	Climate change and variability affect virtually everyone and every region of the world but the effects are nowhere more prominent than in mountain regions and people living therein. The Hindu Kush Himalayan (HKH) region is a vast expanse encompassing 18% of the world's mountainous area. Sprawling over 4.3 million km2, the HKH region occupies areas of eight countries namely Nepal, Bhutan, Afghanis…	Synthesize evidence on the impact of climate change on physical and mental well-being of the people living in the HKH and discuss the plausible health impacts on the residents that may be attributed to climate change.	The sensitivity of the Himalayan ecosystem to climate change and climate sensitive diseases	Not mentioned	1= Qualitative	6=Review	Not applicable	99= Not applicable	99= Not applicable	Not applicable	1= National	99= Not applicable	99= Not applicable	diseases data from literature		Nepal, Bhutan, Afghanistan, Bangladesh, India, and Pakistan	Himalayan Region (Nepal, Bhutan, Afghanistan, Bangladesh, India, and Pakistan)	Not mentioned	Not mentioned	Not mentioned	Not mentioned	Nepal Health Research Council, Kathmandu, Nepal	0=No	99= Not applicable	Not applicable	Malaria; Dengue	Protozoan disease	3= Endemic	7= Vector-borne	1= India,2= Nepal,3= Pakistan,4= Bhutan,5= Afghanistan,7= Bangladesh	Not applicable	0= No	Not applicable	1= Yes	Projected disease burden attributable to climate change	1=Yes	Changes in temperature and precipitation affects and climate-dependent sectors such as hydrology, agriculture, biodiversity, and human health in the region		1=Yes	High rainfall in the Himalayan Region is increasing the reproduction of disease carrying vector	0=No	Not applicable
EST	22/02/2022 11:15	https://doi.org/10.1659/MRD-JOURNAL-D-12-00068.1	1= Article	Impacts on Human Health of Climate and Land Use Change in the Hindu Kush-Himalayan Region Overview of Available Information and Research Agenda	Rita Sharma	Mt. Res. Dev.	2012	Mountains are hotspots of climate and land use change. The Hindu Kush-Himalayan (HKH) region features some of the world's most vulnerable ecosystems and is highly susceptible to climate change. Both climate change and land use transition in the HKH region have impacts on human health. A warming trend is driving the geographical expansion of disease outbreaks, whereas ecological changes and econom…	Review literature on the impacts of climate change and land use transition on human health in the HKH region	Sensitivity of the region to climate sensitive diseases	Not mentioned	0= Not mentioned	6=Review	Not applicable	99= Not applicable	99= Not applicable		1= National	99= Not applicable	99= Not applicable	Review data on outbreak diseases	Not mentioned	Hindu Kush–Himalayan Region	Countries in Hindu Kush–Himalayan Region	Not mentioned	Not mentioned	Not mentioned	Not mentioned	NM	0=No	99= Not applicable	Not applicable	Malaria; Dengue; Japanese encephalitis;	Protozoan disease; japanese encephalitis	3= Endemic	7= Vector-borne	8= Regional (South Asia)	Not applicable	0= No	Not applicable	1= Yes	Distribution and seasonal transmission of vector-borne infections among humans may be affected by climate change	1=Yes	No details provided		1=Yes	changes in rainfall	0=No	Not applicable
EST	01/03/2022 09:01	PMID: 21415487	1= Article	Influence of relative humidity in Vibrio cholerae infection: a time series model	Rajendran K, Sumi A, Bhattachariya MK, Manna B, Sur D, Kobayashi N, Ramamurthy T	Indian Journal of Medical Resources	2011	BACKGROUND & OBJECTIVES: Spread of cholera in West Bengal is known to be related to its ecosystem which favours Vibrio cholerae. Incidence of cholera has not been correlated with temperature, relative humidity and rainfall, which may act as favourable factors. The aim of this study was to investigate the relational impact of climate changes on cholera. METHODS: Monthly V. cholerae infection data …	To find the influence of season on cholera using time Series Analysis and generalized linear model with special emphasis on relational impact and climate factors.	Not mentioned	Not mentioned	2= Quantitative	0= Not mentioned	Not applicable	2= Space time	1= Correlative	General Linear Model	3= District	2= Month	3= Spatial and temporal forecast	Number of hospitalized cholera patient in Kolkata	Not mentioned	Kolkata	India	Not mentioned	Not mentioned	Random sampling	Not mentioned	National Institute of Cholera & Enteric Diseases, Kolkata, India. rajenk20@yahoo.com	1=Yes	4=Other	hospitalized patient	Cholera	Bacterial disease	3= Endemic	8= Water-borne	1= India	Not applicable	0= No	Not applicable	0=No	Not applicable	0=No	Not applicable	Not applicable	1=Yes	Strong correlation between rainfall and incidence of cholera.	0=No	Not applicable
EST	01/03/2022 12:00	10.1016/j.envint.2018.08.012	2= Review paper	Influences of heatwave, rainfall, and tree cover on cholera in Bangladesh	Wu J, Yunus M, Ali M, Escamilla V, Emch M	Environment International - Journals	2018	Cholera is a severe diarrheal disease and remains a global threat to public health. Climate change and variability have the potential to increase the distribution and magnitude of cholera outbreaks. However, the effect of heatwave on the occurrence of cholera at individual level is still unclear. It is also unknown whether the local vegetation could potentially mitigate the effects of extreme hea…	To examine the association between the risk of cholera and heatwaves as well as the modification effects of rainfall and tree cover.	Not mentioned	Not mentioned	2= Quantitative	0= Not mentioned	Not applicable	99= Not applicable	99= Not applicable	Not applicable	3= District	99= Not applicable	99= Not applicable	Number of human cases (cholera) in Matlab between January 1983 and April 2009 at the icddr hospital	Not mentioned	Matlab	Bangladesh	220,000	Unclear	Not mentioned	GoverNot mentionedent of the People's Republic of Bangladesh; Department of Foreign Affairs, Trade and Development, Canada; Swedish International Development Cooperative Agency (Sida); Department for International Development, (UK Aid)CGIAR; EUNICE KENNEDY SHRIVER NATIONAL INSTITUTE OF CHILD HEALTH & HUMAN DEVELOPMENTUnited States Department of Health & Human ServicesNational Institutes of Health…	Department of Environmental Sciences and Engineering, Gillings School of Global Public Health, University of North Carolina at Chapel Hill, NC 27599, USA. jianyong.wu@alumni.unc.edu	1=Yes	4=Other	Hospital cholera patients	Cholera	Bacterial disease	3= Endemic	8= Water-borne	1= India	Not applicable	0= No	Not applicable	1= Yes	Increased risk of climate change	0=No	Not applicable	Not applicable	1=Yes	Rainfall promoted the effect of heatwaves on the risk of cholera	1=Yes	Tree cover could potentially mitigate climate-related cholera outbreaks
EST	23/03/2022 11:50	10.4103/0972-9062.234622	1= Article	Information technology in morbidity management of human lymphatic filariasis-A promising tool in global programme for elimination of lymphatic filariasis	Devi RR, Raju V	J Vector Borne Dis	2018	Background & objectives: India is a signatory to the 1997 World Health Assembly resolutions on lymphatic fila- riasis, and other neglected tropical diseases, and supports global elimination of lymphatic filariasis by 2020. The global programme to eliminate lymphatic filariasis (GPELF) has two main components, viz. interrupting transmission of LF through mass drug administration; and managing morb…					5= Household survey	Not applicable	99= Not applicable	99= Not applicable		3= District	99= Not applicable	99= Not applicable		Not mentioned	Vellore and Thiruvannamalai	India	Not mentioned	Not mentioned	Not mentioned	Not mentioned	School of Information Technology, Vellore Institute of Technology, Vellore	0=No	99= Not applicable	Not applicable	lymphatic filariasis	Worm disease	3= Endemic	7= Vector-borne	1= India	Not applicable	0= No	Not applicable	0=No	Not applicable	0=No	Not applicable	Not applicable	0=No	Not applicable	0=No	Not applicable
EST	09/03/2022 12:50	10.1016/j.vaccine.2019.06.038	1= Article	Inland cholera in freshwater environs of north India	Taneja N, Mishra A, Batra N, Gupta P, Mahindroo J, Mohan B	Vaccine	2020	In the freshwater environment of north India, cholera appears seasonally in form of clusters as well as sporadically, accounting for a significant piece of the puzzle of cholera epidemiology. We describe a number of cholera outbreaks with an average attack rate of 96.5/1000 but an overall low case fatality (0.17). Clinical cholera cases coincided with high rainfall and elevated temperatures, wher…	Describe cholera epidemiology and explain the seasonality of cholera	Not mentioned	Not mentioned	2= Quantitative	0= Not mentioned	Not applicable	99= Not applicable	99= Not applicable		99= Not applicable	99= Not applicable	99= Not applicable	Total stool samples tested and culture confirmed cases from 2002 to 16.	Not mentioned	North India	India	Not mentioned	7603 stool specimens	Random	WHO India office; ICMRIndian Council of Medical Research (ICMR); Department of Science and Technology ChandigarhDepartment of Science & Technology (India)	Department of Medical Microbiology, Postgraduate Institute of Medical Education and Research, Chandigarh, India	0=No	2= general public	Not applicable	Cholera	Bacterial disease	3= Endemic	7= Vector-borne	1= India	Not applicable	0= No	Not applicable	0=No	Not applicable	1=Yes	isolation of V. cholerae non-O1 non-O139 from water was dependent on temperature (p < 0.05) but was independent of rainfall,		1=Yes	Rains increase the level of surface water and further enhance the chances of mixing of stagnant water through broken pipelines.	0=No	Not applicable
EST	17/03/2022 09:40	10.4103/0971-5916.193285	1= Article	Intricacies of using temperature of different niches for assessing impact on malaria transmission	Singh P, Yadav Y, Saraswat S, Dhiman RC	Indian J Med Res	2017	BACKGROUND & OBJECTIVES: The influence of temperature on the life cycle of mosquitoes as well as on development of malaria parasite in mosquitoes is well studied. Most of the studies use outdoor temperature for understanding the transmission dynamics and providing projections of malaria. As the mosquitoes breed in water and rest usually indoors, it is logical to relate the transmission dynamics w…	to understand the influence of different formats of temperature of different micro-niches on transmission of malaria for providing more realistic projections.	Not mentioned	Not mentioned	2= Quantitative	0= Not mentioned	Not applicable	3= Temporal	1= Correlative	linear regression	4=Community	2= Month	2= Temporal forecast	Number of malaria cases recorded in 2009, 2011 and 2012 from Bhorsa	Not mentioned	Assam and Uttarakhand	India	Not mentioned	Not mentioned	Not mentioned	Indian Council of Medical Research, New DelhiIndian Council of Medical Research (ICMR)	National Institute of Malaria Research (ICMR), New Delhi, India	0=No	99= Not applicable	Not applicable	Malaria	Protozoan disease	3= Endemic	7= Vector-borne	1= India	Not applicable	0= No	Not applicable	0=No	Not applicable	1=Yes	The study revealed that the indoor temperature was more than outdoors in stable malarious area (Assam) but fluctuating in low endemic area like Uttarakhand.		0=No	Not applicable	0=No	Not applicable
EST	25/03/2022 10:12	10.1111/tmi.12868	2= Review paper	Joint effects of climate variability and socioecological factors on dengue transmission: epidemiological evidence	Akter R, Hu W, Naish S, Banu S, Tong S	Tropical Medicine & International Health	2017	OBJECTIVE: To assess the epidemiological evidence on the joint effects of climate variability and socioecological factors on dengue transmission. METHODS: Following PRISMA guidelines, a detailed literature search was conducted in PubMed, Web of Science and Scopus. Peer-reviewed, freely available and full-text articles, considering both climate and socioecological factors in relation to dengue, pu…	To assess the epidemiological evidence on the joint effects of climate variability and socioecological factors on dengue transmission.	Not mentioned	Not mentioned	1= Qualitative	6=Review	Not applicable	99= Not applicable	99= Not applicable	Not mentioned	1= National	99= Not applicable	99= Not applicable		Not mentioned	Asia	Asia, Latin America, North America	403 articles	20 articles	Not mentioned	Not mentioned	School of Public Health and Social Work, Institute of Health & Biomedical Innovation, Queensland University of Technology, Brisbane, Qld, Australia	0=No	99= Not applicable	Not applicable	dengue	Viral disease	3= Endemic	7= Vector-borne	9= Other	Asia	0= No	Not applicable	1= Yes	Not applicable	1=Yes			1=Yes		0=No	Not applicable
EST	04/03/2022 12:00	10.1046/j.1365-3156.1996.d01-84.x	2= Review paper	Knowledge and beliefs about transmission, prevention and control of lymphatic filariasis in rural areas of South India	Ramaiah KD, Kumar KN, Ramu K	Tropical Medicine & International Health	1996	To identify the gaps in people's knowledge of lymphatic filariasis, we collected descriptive and quantitative information in rural areas of Tamil Nadu, South India. People are well aware of filariasis in their communities and recognize its different clinical manifestations. Only 9% of those with and 20% of those without the disease knew that filariasis is caused through mosquito bites; the rest a…	Investigate into people’s knowledge, beliefs and behaviour in relation to lymphatic filariasis caused by Wuchereria bancrofti and transmitted by Culex guinquefasciatus in rural areas of Tamil Nadu, India	Not mentioned	Not mentioned	3= Mixed methods	7= Mixed methods	Not applicable	99= Not applicable	99= Not applicable	Not applicable	3= District	99= Not applicable	99= Not applicable		Not mentioned	Tamil Nadu	India	Not mentioned	126	random sampling	Not mentioned	Vector Control Research Centre, Medical Complex, Indira Nagar, Pondicherry-605006, India	0=No	2= general public	Not applicable	Lymphatic filariasis	Parasitic disease	3= Endemic	7= Vector-borne	1= India	Not applicable	0= No	Not applicable	0=No	Not applicable	0=No	Not applicable	Not applicable	0=No	Not applicable	0=No	Not applicable
EST	10/03/2022 10:00	10.1186/1471-2458-13-242	1= Article	Knowledge of, attitudes toward, and preventive practices relating to cholera and oral cholera vaccine among urban high-risk groups: findings of a cross-sectional study in Dhaka, Bangladesh	Wahed T, Kaukab SS, Saha NC, Khan IA, Khanam F, Chowdhury F, Saha A, Khan AI, Siddik AU, Cravioto A, Qadri F, Uddin J	BMC Public Health	2013	BACKGROUND: In endemic countries such as Bangladesh, consequences of cholera place an enormous financial and social burden on patients and their families. Cholera vaccines not only provide health benefits to susceptible populations but also have effects on the earning capabilities and financial stability of the family. Community-based research and evaluations are necessary to understand perceptio…	Assessed the knowledge of, attitudes toward, and preventive practices relating to cholera and oral cholera vaccine among an urban population residing in a high cholera-prone setting in Dhaka, Bangladesh.	Not mentioned	Not mentioned	3= Mixed methods	7= Mixed methods	Not applicable	99= Not applicable	99= Not applicable		3= District	99= Not applicable	99= Not applicable		Not mentioned	Dhaka	Bangladesh	240,000	2,880	cluster-sampling; purposive sampling	Bill and Melinda Gates FoundationBill & Melinda Gates Foundation [OPP50419]	Centre for Vaccine Sciences, icddr,b, Dhaka, Bangladesh	0=No	2= general public	Not applicable	cholera	Bacterial disease,	3= Endemic	6= Soil-borne (soil)	7= Bangladesh	Not applicable	0= No	Not applicable	0=No	Not applicable	0=No	Not applicable	Not applicable	0=No	Not applicable	0=No	Not applicable
EST	23/03/2022 16:46	10.1017/S0950268819000608	1= Article	Lag effect of climatic variables on dengue burden in India	Kakarla SG, Caminade C, Mutheneni SR, Morse AP, Upadhyayula SM, Kadiri MR, Kumaraswamy S	Epidemiology & Infection	2019	Dengue is a widespread vector-borne disease believed to affect between 100 and 390 million people every year. The interaction between vector, host and pathogen is influenced by various climatic factors and the relationship between dengue and climatic conditions has been poorly explored in India. This study explores the relationship between El Niño Southern Oscillation (ENSO), the Indian Ocean Dip…	This study explores the relationship between El Niño Southern Oscillation (ENSO), the Indian Ocean Dipole (IOD) and dengue cases in India.	Not mentioned	Not mentioned	2= Quantitative	0= Not mentioned	Not applicable	3= Temporal	1= Correlative	distributed lag non-linear model	1= National	2= Month	2= Temporal forecast	Dengue cases from 2010 to 2017 collected from Integrated Disease Surveillance Program (IDSP)	Not mentioned	India	India	Not mentioned	Not mentioned	Not mentioned	Ministry of EnviroNot mentionedent, Forest & Climate Change, GoverNot mentionedent of India; Ministry of Chemicals and Fertilizers, Govt. of India; National Institute for Health Research Health Protection Research Unit (NIHR HPRU) in Emerging and Zoonotic Infections at the University of Liverpool; Public Health England (PHE); Liverpool School of Tropical Medicine (LSTM)	Applied Biology Division, CSIR-Indian Institute of Chemical Technology, Tarnaka, Hyderabad-500 007, Telangana, India	1=Yes	99= Not applicable	Not applicable	dengue	viral disease	3= Endemic	7= Vector-borne	1= India	Not applicable	0= No	Not applicable	0=No	Not applicable	1=Yes	Temperature found positively associated with the number of dengue cases		1=Yes	Raifall found positively associated with the number of dengue cases; precipitation shows the higher transmission risk of dengue was observed between 8 and 15 weeks of lag. 60 mm rainfall with a 12-week lag period	0=No	Not applicable
EST	25/03/2022 11:00	10.1175/2007JCLI2001.1	1= Article	Links between Tropical Pacific SST and Cholera Incidence in Bangladesh: Role of the Eastern and Central Tropical Pacific	Cash BA, Rodó X, Kinter JL	Journal of Climate	2008	Recent studies arising from both statistical analysis and dynamical disease models indicate that there is a link between incidence of cholera, a paradigmatic waterborne bacterial disease (WBD) endemic to Bangladesh, and the El Niño–Southern Oscillation (ENSO). However, a physical mechanism explaining this relationship has not yet been established. A regionally coupled, or “pacemaker,” configurati…	Investigate links between sea surface temperature in the central and eastern tropical Pacific and the regional climate of Bangladesh.	Not mentioned	Not mentioned	2= Quantitative	0= Not mentioned	Not applicable	99= Not applicable	99= Not applicable	general circulation model (AGCM)	1= National	2= Month	2= Temporal forecast	Number of cholera cases recorded	Not mentioned	Bangladesh	Bangladesh	Not mentioned	Not mentioned	Not mentioned	NSF Grant EF-0429520 and NOAA Grant NA04OAR4600194, USA	Center for Ocean–Land–Atmosphere Studies, Calverton, Maryland | 2 Climate Research Laboratory, University of Barcelona, Barcelona, Catalunya, Spain | 3 Center for Ocean–Land–Atmosphere Studies, Calverton, Maryland	1=Yes	99= Not applicable	Not applicable	Cholera	Bacterial disease	3= Endemic	8= Water-borne	7= Bangladesh	Not applicable	1= Yes	Not applicable	0=No	Not applicable	0=No	Not applicable	Not applicable	1=Yes	Enhanced rainfall during the monsoon season can lead to increased flooding, facilitating bacterial proliferation and infection; breakdowns in sanitation, may also increase the chances of exposure to contaminated water and hence infection	0=No	Not applicable
EST	21/03/2022 13:00	10.4103/0022-3859.68650	1= Article	Lymphatic filariasis in India: Epidemiology and control measures	Raju K, Jambulingam P, Sabesan S, Vanamail P	J Postgrad Med	2010	Lymphatic filariasis caused by Wuchereria bancrofti and Brugia malayi is an important public health problem in India. Both parasites produce essentially similar clinical presentations in man, related mainly to the pathology of the lymphatic system. Filariasis is endemic in 17 States and six Union Territories, with about 553 million people at risk of infection. The Government of India has accorded…	Discuss the epidemiology and current control strategy for filariasis; highlighting key issues, challenges and options in the implementation of the programme, and suggesting measures for mid-course corrections in the elimination strategy	Not mentioned	Not mentioned	0= Not mentioned	6=Review	Not applicable	1= Spatial	99= Not applicable		99= Not applicable	99= Not applicable	1= Risk map		Not mentioned	India	India	Not mentioned	Not mentioned	Not mentioned	Not mentioned	Vector Control Research Centre, Indian Council of Medical Research, Indira Nagar, Puducherry - 605 006, India. sabesan1@yahoo.com	0=No	99= Not applicable	Not applicable	Lymphatic filariasis	Worm disease	3= Endemic	7= Vector-borne	1= India	Not applicable	0= No	Not applicable	0=No	Not applicable	0=No	Not applicable	Not applicable	0=No	Not applicable	0=No	Not applicable
EST	08/03/2022 16:00	10.1258/004947507781524737	1= Article	Lymphatic filariasis in the coastal areas of Digha, West Bengal, India	Chandra G, Chatterjee SN, Das S, Sarkar N	Tropical Doctor	2007	The state of West Bengal, India, has a long coastline with the Bay of Bengal. No information exists regarding filarial epidemiology and its vector in these coastal areas. The present study was designed to assess the epidemiology of lymphatic filariasis and the role of available mosquitoes as its vector in eight coastal villages around Digha, West Bengal. Night blood samples of 4016 individuals we…	To assess the epidemiology of lymphatic filariasis and the role of available mosquitoes as its vector in eight coastal villages around Digha, West Bengal	No information exists in this area regarding filarial epidemiology and its vector in these coastal areas	Not mentioned	2= Quantitative	0= Not mentioned	Not applicable	99= Not applicable	99= Not applicable	Not mentioned	99= Not applicable	99= Not applicable	99= Not applicable	Blood samples (20 mL) collected (at random) by finger prick from each of 4016 individuals, between 1900 and 2300 h	Not mentioned	Digha, and the villages covered were Old Digha, New Digha, Gadadharpur, Padima, Mirzapur, Jatimati, Gang adharpur and Chandaneswartala of Midnapore district, West Bengal, India	India	unclear	4016	random	Not mentioned	Mosquito Research Unit, Department of Zoology, Burdwan University, Burdwan, West Bengal, India. goutam_c2005@yahoo.co.in	0=No	2= general public	Not applicable	lymphatic filariasis	worm infection	3= Endemic	7= Vector-borne	1= India	Not applicable	0= No	Not applicable	0=No	Not applicable	0=No	Not applicable	Not applicable	1=Yes	The prevalence of filarial vector, C. quinquefasciatus was higher (Po0.05) in the rainy season	0=No	Not applicable
EST	28/02/2022 13:00	10.5704/MOJ.1803.016	1= Article	Lymphatic Filariasis Presenting as a Swelling over the Upper Arm: A Case Report	Sharma GM, Bhardwaj AR, Relwani NR, Dubey S	Malaysian Orthopaedic Journal	2018	Filariasis continues to be one of the endemic problems worldwide with 40% of the cases in India. We report a case of lymphatic filariasis in a 32-year old female who presented with a non-tender swelling over left upper arm. Blood sample showed no eosinophilia while the FNAC was diagnostic of W. bancrofti. Patient responded well with oral diethylcarbamazine. High index of suspicion of filariasis i…	Report a case of lymphatic filariasis in a 32-year old female who presented with a non-tender swelling over left upper arm	Not mentioned	Not mentioned	0= Not mentioned	9= Other	Case report	99= Not applicable	99= Not applicable		99= Not applicable	99= Not applicable	99= Not applicable	human outbreaks per unit	Not mentioned	India	India	Not mentioned	1	Not mentioned	Not mentioned	Department of Orthopaedics, Sir HN Reliance Foundation Hospital, Mumbai, India	0=No	4=Other	Lymphatic Filariasis patient	Lymphatic Filariasis	Worms	3= Endemic	7= Vector-borne	1= India	Not applicable	0= No	Not applicable	0=No	Not applicable	0=No	Not applicable	Not applicable	0=No	Not applicable	0=No	Not applicable
EST	02/03/2022 11:30	10.1089/vbz.2012.1238	1= Article	Lymphatic filariasis transmission risk map of India, based on a geo-environmental risk model.	Sabesan S, Raju KH, Subramanian S, Srivastava PK, Jambulingam P	Vector Borne and Zoonotic Diseases	2013	The strategy adopted by a global program to interrupt transmission of lymphatic filariasis (LF) is mass drug administration (MDA) using chemotherapy. India also followed this strategy by introducing MDA in the historically known endemic areas. All other areas, which remained unsurveyed, were presumed to be nonendemic and left without any intervention. Therefore, identification of LF transmission …	The purpose of the study was to create a filariasis transmission risk map for India based on GERM and using certain risk variables and determining whether risk of transmission exists in areas hitherto not surveyed.	Not mentioned	Not mentioned	0= Not mentioned	0= Not mentioned	Not applicable	1= Spatial	1= Correlative	geo-enviroNot mentionedental risk model (GERM)	3= District	99= Not applicable	1= Risk map	Samples of night blood from 5–7% of each study community	Not mentioned	India	India	Not mentioned	Not mentioned	Not mentioned	Indian Council of Medical Research, New Delhi, IndiaIndian Council of Medical Research (ICMR) [5/8-7 (1)/2006-ECD-II]	1 Vector Control Research Centre , Medical Complex, Indira Nagar, Puducherry, India	0=No	99= Not applicable	Not applicable	Lymphatic filariasis		3= Endemic	7= Vector-borne	1= India	Not applicable	0= No	Not applicable	0=No	Not applicable	0=No	Not applicable	Not applicable	0=No	Not applicable	0=No	Not applicable
EST	16/03/2022 09:00	10.1007/s12098-011-0554-2	2= Review paper	Malaria and National Vector Borne Disease Control Programme	Sharma R, Dutta AK	Indian J Pediatr.	2011	Malaria is a major vector borne disease in India with significant morbidity and mortality. The official figure of 1.5 million cases annually is a gross under-estimation of the true incidence and the actual figures are estimated to be 10-100 times higher. The National Vector Borne Disease Control Programme (NVBDCP) directorate is the main body responsible for malaria control in India. Newer strate…	Discusses the recent national drug policy for malaria and the rationale for its use.	Not mentioned	Not mentioned	0= Not mentioned	0= Not mentioned	Not applicable	99= Not applicable	99= Not applicable	Not mentioned	99= Not applicable	99= Not applicable	99= Not applicable		Not mentioned	India	India	Not mentioned	Not mentioned	Not mentioned	Not mentioned	Department of Pediatrics, Lady Hardinge Medical College (LHMC) and Associated Kalawati Saran Children’s Hospital (KSCH), New Delhi, 110001, India	0=No	99= Not applicable	Not applicable	Malaria	Protozoan disease	3= Endemic	7= Vector-borne	1= India	Not applicable	0= No	Not applicable	0=No	Not applicable	0=No	Not applicable	Not applicable	0=No	Not applicable	0=No	Not applicable
EST	18/02/2022 10:30	10.1186/1475-2875-11-9	2= Review paper	Malaria control in Bhutan: case study of a country embarking on elimination	Yangzom T, Gueye CS, Namgay R, Galappaththy GN, Thimasarn K, Gosling R, Murugasampillay S, Dev V	Malaria Journal	2012	Background Bhutan has achieved a major reduction in malaria incidence amid multiple challenges. This case study seeks to characterize the Bhutan malaria control programme over the last 10 years. Methods A review of the malaria epidemiology, control strategies, and elimination strategies employed in Bhutan was carried out through a literature review of peer-reviewed and grey national and internati…	This paper seeks to characterize the malaria programme of Bhutan over the last 10 years, exploring trends in the epidemiology of malaria, malaria control strategies and interventions, and the enabling and challenging conditions of Bhutan with emphasis on the endemic southern border and population migration	Efforts made towards malaria elimination in Bhutan	Not mentioned	3= Mixed methods	6= Review, 9= Archival analysis	Not applicable	99= Not applicable	99= Not applicable		3= District	99= Not applicable	99= Not applicable	he WHO World Malaria Report surveillance data were used to corroborate the VDCP data records	Not mentioned	Bhutan	Bhutan	Not mentioned	Not mentioned	Not mentioned	Bill & Melinda Gates FoundationBill & Melinda Gates FoundationCGIAR; Asia Pacific Malaria Elimination Network (APMEN); Australian Agency for International Development (AusAID), the Australian GoverNot mentionedent agency; Ministry of Health, Bhutan; ExxoNot mentionedobilExxon Mobil Corporation; Australian Agency for International Development (AusAID)Australian Aid (AusAID); National Institute of …	Vector-Borne Disease Control Programme, Ministry of Health, Royal Government of Bhutan, Post Box 191, Gelephu, Bhutan	1=Yes	99= Not applicable	Not applicable	Malaria	Protozoan disease	3= Endemic	7= Vector-borne	4= Bhutan	Not applicable	1= Yes	Not applicable	1= Yes	Changes in climate and rainfall have contributed to the increase in malarial incidence in 2009	1=Yes	cooler temperatures prevent malaria spread		1=Yes	Bhutan has seasonal rainfall with monsoon rains occurring from June to September, when most malaria cases occur	0=No	Not applicable
EST	24/02/2022 13:00	10.1007/s12038-008-0076-x	1= Article	Malaria in India: Challenges and opportunities	Dash AP, Valecha N, Anvikar AR, Kumar A	Journal of Biosciences	2008	India contributes about 70% of malaria in the South East Asian Region of WHO. Although annually India reports about two million cases and 1000 deaths attributable to malaria,there is an increasing trend in the proportion of Plasmodium falciparum as the agent. There exists heterogeneity and variability in the risk of malaria transmission between and within the states of the country as many ecotype…	The estimation of true burden of malaria- administrative, financial, technical and operational challenges faced by the national programme	The reemerging of malaria in India after the eradication scheme in 1996	Not mentioned	0= Not mentioned	0= Not mentioned	Not applicable	99= Not applicable	99= Not applicable	Not applicable	99= Not applicable	99= Not applicable	99= Not applicable	Outbreak data from reviews	Not mentioned	India	India	Not mentioned	Not mentioned	Not mentioned	Not mentioned	National Institute of Malaria Research, 22 Sham Nath Marg, Delhi, 110 054, India	0=No	99= Not applicable	Not applicable	Malaria	Protozoan disease	3= Endemic	7= Vector-borne	1= India	Not applicable	0= No	Not applicable	0=No	Not applicable	0=No			0=No	Not applicable	0=No	Not applicable
EST	22/02/2022 13:05	10.1016/j.actatropica.2011.11.008	1= Article	Malaria in India: the center for the study of complex malaria in India.	Das, Aparup; Anvikar, Anupkumar R.; Cator, Lauren J.; Dhiman, Ramesh C.; Eapen, Alex; Mishra, Neelima; Nagpal, Bhupinder N.; Nanda, Nutan; Raghavendra, Kamaraju; Read, Andrew F.; Sharma, Surya K.; Singh, Om P.; Singh, Vineeta; Sinnis, Photini; Srivastava, Harish C.; Sullivan, Steven A.; Sutton, Patrick L.; Thomas, Matthew B.; Carlton, Jane M.; Valecha, Neena	Acta Trop.	2012	Malaria is a major public health problem in India and one which contributes significantly to the overall malaria burden in Southeast Asia. The National Vector Borne Disease Control Program of India reported ∼1.6 million cases and ∼1100 malaria deaths in 2009. Some experts argue that this is a serious underestimation and that the actual number of malaria cases per year is likely between 9 and 50 t…	Describe plans for a Center for the Study of Complex Malaria in India	Malaria endemicity in India	Not mentioned	0= Not mentioned	0= Not mentioned	Not applicable	99= Not applicable	99= Not applicable		99= Not applicable	99= Not applicable	99= Not applicable	Malaria data from the National Vector Borne Disease Control Programme	Not mentioned	Nadiad (Gujarat); Rourkela (Odisha); Chennai (Tamil Nadu)	India	Not mentioned	Not mentioned	Not mentioned	National Institute of Allergy and Infectious Diseases, National Institutes of Health (NIH)United States Department of Health & Human ServicesNational Institutes of Health (NIH) - USANIH National Institute of Allergy & Infectious Diseases (NIAID) [U19AI089676]; Fogarty International Center/NIHUnited States Department of Health & Human ServicesNational Institutes of Health (NIH) - USANIH Fogarty In…	National Institute of Malaria Research, Indian Council of Medical Research, New Delhi, India. aparup@mrcindia.org	1=Yes	99= Not applicable	Not applicable	Malaria	Protozoan disease	3= Endemic	7= Vector-borne	1= India	Not applicable	0= No	Not applicable	1= Yes	Altered environment by climate change increasing malaria risk	1=Yes	A temperature of (15–30 °C) contains malaria records		1=Yes	>250 cm of rainfall each year influences rainfall distribution of vectors and species of malaria parasite in places like Meghalaya and the coastlines of Kerala, Karnataka, Goa, and Maharashtra	0=No	Not applicable
EST	23/02/2022 10:20	10.4081/gh.2019.767	1= Article	Malaria risk map for India based on climate, ecology and geographical modelling	Sarkar S, Singh P, Lingala MAL, Verma P, Dhiman RC	Geospatial Health	2019	Mapping the malaria risk at various geographical levels is often undertaken considering climate suitability, infection rate and/or malaria vector distribution, while the ecological factors related to topography and vegetation cover are generally neglected. The present study abides a holistic approach to risk mapping by including topographic, climatic and vegetation components into the framework o…	The study abides a holistic approach to risk mapping by including topographic, climatic and vegetation components into the framework of malaria risk modelling.	Not mentioned	Not mentioned	0= Not mentioned	8= Multi-criteria analysis	Not applicable	1= Spatial	2= Process-based		3= District	99= Not applicable	1= Risk map	Malaria Data	Not mentioned	India	India	Not mentioned	Not mentioned	Not mentioned	Department of Science and Technology (GoverNot mentionedent of India)Department of Science & Technology (India) [DST/CCP/(NET-2)PR-29/2012(G)]	ICMR - National Institute of Malaria Research, New Delhi. ssarkar.delhi@gmail.com	0=No	99= Not applicable	Not applicable	Malaria	Protozoan disease	3= Endemic	7= Vector-borne	2= Nepal	Not applicable	1= Yes	Not applicable	0=No	Not applicable	1=Yes	Monthly averages (by district) for 1976-2005	CORDEX South Asia (domain WAS-44, WAS-44i) multi-model output data under the RCP 4.5 scenario*	1=Yes	Data for the homogeneous regions 1871-1990	1=Yes	Forest distribution
EST	24/02/2022 12:00	10.1186/s12936-018-2462-7	1= Article	Manifestation of malaria in Mangaluru, southern India	Gai PP, Mockenhaupt FP, Siegert K, Wedam J, Boloor A, Kulkarni SS, Rasalkar R, Kumar A, Jain A, Mahabala C, Gai P, Baliga S, Devi R, Shenoy D	MALARIA JOURNAL	2018	BACKGROUND: Severe and fatal vivax malaria is increasingly reported from India. In Mangaluru, southern India, malaria is focused in urban areas and associated with importation by migrant workers. In Wenlock Hospital, the largest governmental hospital, the clinical, parasitological and biochemical characteristics of malaria patients were assessed. METHODS: During the peak malaria season in 2015 (J…	The present study aimed at providing a description of the manifestation of malaria at the largest governmental health facility in Mangaluru, the 900-bed Wenlock Hospital, and to specifically assess differences between P. vivax and P. falciparum mono-infections as well as mixed-species infections	Despite effort made in malarial eradication, India still contributes 6% of global malaria cases and accounts for approximately half of the total Plasmodium vivax cases worldwide	Not mentioned	3= Mixed methods	4= Interviews,7= Mixed methods	Not applicable	99= Not applicable	99= Not applicable	Not applicable	4=Community	99= Not applicable	99= Not applicable	Hospital data on malaria outbreak	Not mentioned	Mangaluru (Mangalore)	India	Unclear	Unclear	Not mentioned	Not mentioned	Institute of Tropical Medicine & International Health, Charité-University Medicine Berlin, Berlin, Germany	1=Yes	4=Other	Hospital patients	Malaria	Protozoan disease	3= Endemic	7= Vector-borne	1= India	Not applicable	0= No	Not applicable	0=No	Not applicable	0=No	Not applicable	Not applicable	1=Yes	falciparum proportionally increased with increasing precipitation and thus transmission	0=No	Not applicable
EST	10/03/2022 13:00	10.1080/00034983.2000.11813582	1= Article	Mapping of lymphatic filariasis in India	Sabesan S, Palaniyandi M, Das PK, Michael E	Annals of tropical medicine and parasitology	2000	The derivation of detailed epidemiological maps, at the relevant spatial resolution, is being increasingly recognized as vital to the effective design and implementation of successful programmes for the control of parasites and their vectors. Geographical information systems (GIS) and a recently complied database on the distribution of lymphatic filariasis in India have now been used to develop t…	To assemble district-level endemicity maps of lymphatic filariasis in India, using a geographical information system and the best available survey data (both from documents held by th	The endemicity of LF in India sub-continents and	Not mentioned	3= Mixed methods	0= Not mentioned	Not applicable	1= Spatial	2= Process-based	Not mentioned	1= National	99= Not applicable	1= Risk map	20-,ul samples of night blood from 5%-7% of each study community	Not mentioned	India	India	Not mentioned	Not mentioned	Random	Vector Control Research Centre, Medical Complex, Indira Nagar, Pondicherry, India. sabesan1@yahoo.com	Vector Control Research Centre, Medical Complex, Indira Nagar, Pondicherry—605 006, India	0=No	99= Not applicable	Not applicable	Lymphatic filariais	worm disease	3= Endemic	7= Vector-borne	1= India	Not applicable	0= No	Not applicable	0=No	Not applicable	0=No	Not applicable	Not applicable	0=No	Not applicable	0=No	Not applicable
EST	10/03/2022 15:20	10.4103/1995-7645.278095	2= Review paper	Mapping the high burden areas of cholera in Nepal for potential use of oral cholera vaccine: An analysis of data from publications and routine surveillance system	Rhee C, Gupta B, Lal B, Lim J, Wartel T, Lynch J, Sahastrabuddhe S	Asian Pacific Journal of Tropical Medicine	2020	Objective: To assess the extent of existing published evidence on cholera and to characterize the epidemiologic data of cholera in Nepal. Methods: We conducted a literature scoping review by summarizing published literature reporting on cholera in Nepal from January 1946 to March 2019 in online databases: MEDLINE, Embase, Cochrane, and Global Health. Additionally, we reviewed national surveillanc…	To assess the extent of existing published evidence on cholera and to characterize the epidemiologic data of cholera in Nepal	Limited data on cholera despite several outbreaks	Not mentioned	0= Not mentioned	6=Review	Not applicable	99= Not applicable	99= Not applicable		99= Not applicable	99= Not applicable	99= Not applicable		Not mentioned	Nepal	Nepal	Not mentioned	Not mentioned	Not mentioned	GoverNot mentionedent of KoreaKorean GoverNot mentionedent; GoverNot mentionedent of Sweden; GoverNot mentionedent of India; Bill and Melinda Gates FoundationBill & Melinda Gates Foundation [OPP52797]	1 International Vaccine Institute (IVI), Seoul, Republic of Korea	1=Yes	99= Not applicable	Not applicable	Cholera	Bacterial disease	3= Endemic	4= Food-borne (via ingestion)	2= Nepal	Not applicable	0= No	Not applicable	1= Yes	global warming	0=No	Not applicable	Not applicable	1=Yes	Most of the cholera outbreaks reported in Nepal occurred during the rainy season	0=No	Not applicable
EST	02/03/2022 09:33	10.1016/j.inhe.2010.12.001	1= Article	Mass drug administration (MDA) for lymphatic filariasis elimination is a strategy of administering Diethylcarbamazine (DEC) tablets to all individuals above 2 years of age annually. It has been implemented in India and Kerala since 1997. A high coverage is essential for interruption of transmission in four to six years time, which is the average reproductive life span of the adult worm. The objec…	Nujum, Zinia T.	International Health	2011	Mass drug administration (MDA) for lymphatic filariasis elimination is a strategy of administering Diethylcarbamazine (DEC) tablets to all individuals above 2 years of age annually. It has been implemented in India and Kerala since 1997. A high coverage is essential for interruption of transmission in four to six years time, which is the average reproductive life span of the adult worm. The objec…	To explore the association of sociodemographic variables with compliance and to find the reasons for noncompliance to the drug.	Filariasis is a major public health problem in the state of Kerala where about 6 million people are exposed to the risk of the disease	Not mentioned	2= Quantitative	5= Household survey	Not applicable	99= Not applicable	99= Not applicable		3= District	99= Not applicable	99= Not applicable	Number of human cases in hiruvananthapuram district of Kerala from May to July 2008	Not mentioned	Kerala	India	Not mentioned	300 household	Two-stage cluster sampling	Not mentioned	Clinical Epidemiology Resource and Training Centre (CERTC), Medical College, Thiruvananthapuram, Kerala, India	0=No	2= general public	Not applicable	lymphatic filariasis		3= Endemic	7= Vector-borne	1= India	Not applicable	0= No	Not applicable	0=No	Not applicable	0=No	Not applicable	Not applicable	0=No	Not applicable	0=No	Not applicable
EST	18/03/2022 11:20	10.1186/s13071-016-1768-y	1= Article	Mathematical modelling of lymphatic filariasis elimination programmes in India: required duration of mass drug administration and post-treatment level of infection indicators.	Jambulingam P, Subramanian S, de Vlas SJ, Vinubala C, Stolk WA	Parasit Vectors	2016	BACKGROUND: India has made great progress towards the elimination of lymphatic filariasis. By 2015, most endemic districts had completed at least five annual rounds of mass drug administration (MDA). The next challenge is to determine when MDA can be stopped. We performed a simulation study with the individual-based model LYMFASIM to help clarify this. METHODS: We used a model-variant for Indian …	To assess the required duration of MDA to achieve elimination and the associated 1-year post-treatment values of Mf and Ag prevalence associated with successful elimination, both for the community as a whole and for 6–7 year children only.	Not mentioned	Not mentioned	0= Not mentioned	0= Not mentioned	Not applicable	99= Not applicable	99= Not applicable	LYMFASIM model	99= Not applicable	99= Not applicable	99= Not applicable	Epidemiological data from an integrated vector management programme carried out in Pondicherry	Not mentioned	India	India	Not mentioned	Not mentioned	Not mentioned	NTD Modelling Consortium by the Bill and Melinda Gates Foundation; Task Force for Global Health; NTD Support Centre, The Task Force for Global Health Inc., Atlanta, USA	Vector Control Research Centre (Indian Council of Medical Research), Indira Nagar, Puducherry, 605006, India	1=Yes	99= Not applicable	Not applicable	lymphatic filariasis	worm disease	3= Endemic	7= Vector-borne	1= India	Not applicable	0= No	Not applicable	0=No	Not applicable	0=No	Not applicable	Not applicable	0=No	Not applicable	0=No	Not applicable
EST	14/02/2022 16:56	10.1186/s41182-019-0148-7	1= Article	Micro-stratification of malaria risk in Nepal: implications for malaria control and elimination	Rijal, Komal Raj; Adhikari, Bipin; Adhikari, Nabaraj; Dumre, Shyam Prakash; Banjara, Mayur Sharma; Shrestha, Upendra Thapa; Banjara, Megha Raj; Singh, Nihal; Ortegea, Leonard; Lal, Bibek Kumar; Das Thakur, Garib; Ghimire, Prakash	Trop. Med. Health	2919	A significant reduction in malaria cases over the recent years in Nepal has encouraged the government to adopt a goal of malaria-free nation by 2025. Nevertheless, to achieve this goal, it is critical to identify the epidemiological burden of malaria by specific regions and areas for an effective targeted intervention. The main objective of this study was to estimate the risk of malaria at Villag…	The main objective of this study was to estimate the risk of malaria at Village Development Committee (VDC) level in Nepal based on disease, vector, parasite, and geography.	The annual population growth rate is 1.35%. An estimated > 1.9 million Nepali citizens, mostly male laborers, work outside of the country in India, the Middle East, and other countries, who upon return, contribute to the significant number of imported malaria cases.	The four human malaria species are not evenly spread across the malaria-affected areas of Nepal. P. vivax is the most common species and predominates across all ecological settings, whereas P. falciparum predominates in the forest fringe, forest, foothills, and inner Terai. Urbanization continues to occur at a rapid pace, includes malaria endemic areas, and contributes to changing malaria transmi…	2= Quantitative	5= Household survey,9= Other	geographical information system	1= Spatial	99= Not applicable		3= District	99= Not applicable	1= Risk map	human outbreaks per unit		75 unmentioned districts in Nepal	Nepal	Not applicabble	75 Districts	Stratified sampling	WHO country office operational research funds for malaria program.	Central Department of Microbiology, Tribhuvan University, Kirtipur, Kathmandu, Nepal	1=Yes	1= policy decision-makers,3= scientists/researchers		Malaria	Protozoan disease	3= Endemic	7= Vector-borne	2= Nepal	Not applicable	1= Yes	Not applicable	0=No	Not applicable	0=No	Not applicable	Not applicable	0=No	Not applicable	0=No	Not applicable
EST	23/03/2022 10:40	10.3390/ijerph16132296	1= Article	Modeling and Predicting Dengue Incidence in Highly Vulnerable Countries using Panel Data Approach	Anwar A, Khan N, Ayub M, Nawaz F, Shah A, Flahault A	Int J Environ Res Public Health	2019	The spread of dengue has become a major public health concern in recent times due to alarming climate change. Using country level panel data over the 2000-2017 period, this paper examines the effects of climate change and socio-economic variables on the incidence of dengue-borne diseases in some of the most highly vulnerable countries. Empirical analysis shows a positive association between clima…	This paper examines the effects of climate change and socio-economic variables on the incidence of dengue-borne diseases in some of the most highly vulnerable countries	Not mentioned	Not mentioned	2= Quantitative	0= Not mentioned	Not applicable	3= Temporal	1= Correlative	linear static model	1= National	99= Not applicable	2= Temporal forecast	Number of reported dengue cases	Not mentioned	Bangladesh, India, Philippines, Thailand, Myanmar and Zimbabwe	Bangladesh, India, Philippines, Thailand, MyaNot mentionedar and Zimbabwe	Not mentioned	Not mentioned	Not mentioned	Not mentioned	Department of Management Sciences, COMSATS University Islamabad, Attock Campus, Punjab 43600, Pakistan. asimm.anwar@gmail.com	1=Yes	99= Not applicable	Not applicable	Dengue	viral disease	3= Endemic	7= Vector-borne	1= India,7= Bangladesh,9= Other	Philippines, Thailand, Myanmar and Zimbabwe	0= No	Not applicable	1= Yes	The study record a positive association between climate change and socio-economic conditions in the advent of dengue-borne diseases; The study also shows that climate change, as measured by temperature, is proactively contributing to the spread of dengue-borne diseases	1=Yes	rising temperature has increased the reported cases of patients suffering from dengue fever		0=No	Not applicable	0=No	Not applicable
EST	01/03/2022 18:10	10.1007/s00484-020-01918-9	1= Article	Modeling and prediction of dengue occurrences in Kolkata, India, based on climate factors	Bal S, Sodoudi S	Int J Biometeorol	2020	Dengue is one of the most serious vector-borne infectious diseases in India, particularly in Kolkata and its neighbouring districts. Dengue viruses have infected several citizens of Kolkata since 2012 and it is amplifying every year. It has been derived from earlier studies that certain meteorological variables and climate change play a significant role in the spread and amplification of dengue i…	To identify the relative contribution of the putative drivers responsible for dengue occurrences in Kolkata and project dengue incidences with respect to the future climate change.	Not mentioned	Not mentioned	2= Quantitative	0= Not mentioned	Not applicable	3= Temporal	2= Process-based	regression model	3= District	2= Month	2= Temporal forecast	Number of dengue cases reported between January 2005 and December 2016		Kolkata	India	Not mentioned	Not mentioned	Not mentioned	Free University (FU), Berlin	Institute for Meteorology, Free University of Berlin, Berlin, Germany. sourabhbal@gmail.com	1=Yes	99= Not applicable	Not applicable	Dengue	viral disease	3= Endemic	7= Vector-borne	1= India	Not applicable	0= No	Not applicable	0=No	Not applicable	1=Yes	Winter temperature under RCP8.5 is more suitable for dengue virus to grow		1=Yes	Mean monthly rainfall showed positive significant correlation with monthly dengue cases at a lag of 1–3 months	0=No	Not applicable
EST	14/02/2022 13:00	10.1007/s40808-017-0292-1	1= Article	Modeling the effect of global warming on the spread of carrier dependent infectious diseases	Singh, Shikha	Model Earth Systems Environment	2017	In this paper a non-linear model is proposed and analyzed to study the effect of global warming temperature on the spread of carrier dependent infectious diseases in the habitat. In the modeling process, five dependent variables are considered, namely, the density of susceptible population, the density of infective population, the density of carrier population, the concentration of CO2 emitted fr…		Not mentioned	Not mentioned	1= Qualitative	0= Not mentioned	Not applicable	99= Not applicable	1= Correlative	non-linear model	99= Not applicable	99= Not applicable		human	Not mentioned	India	India	Not mentioned	Not mentioned	Not mentioned	Not mentioned	Department of Mathematics, PPN College, CSJM University, Kanpur, India	0=No	99= Not applicable	Not applicable	lymphatic filariasis, malaria, mumps, chickenpox		3= Endemic	7= Vector-borne	1= India	Not applicable	0= No	Not applicable	1= Yes	increased temperature	1=Yes			0=No	Not applicable	0=No	Not applicable
EST	08/03/2022 11:00	10.1186/s13071-015-1152-3	1= Article	Modelling strategies to break transmission of lymphatic filariasis--aggregation, adherence and vector competence greatly alter elimination.	Irvine MA, Reimer LJ, Njenga SM, Gunawardena S, Kelly-Hope L, Bockarie M, Hollingsworth TD	Parasit Vectors	2015	BACKGROUND: With ambitious targets to eliminate lymphatic filariasis over the coming years, there is a need to identify optimal strategies to achieve them in areas with different baseline prevalence and stages of control. Modelling can assist in identifying what data should be collected and what strategies are best for which scenarios. METHODS: We develop a new individual-based, stochastic mathem…	Develop a new individual-based, stochastic mathematical model of the transmission of lymphatic filariasis	Not mentioned	Not mentioned	2= Quantitative	0= Not mentioned	Not applicable	3= Temporal	1= Correlative	Stochastic micro-simulation	1= National	99= Not applicable	99= Not applicable	Concentration of microfilaraemiain blood	Not mentioned	Colombo and Gampaha in Western Sri Lanka	Sri Lanka	Not mentioned	740	Random sampling	NTD Modelling Consortium by the Bill and Melinda Gates Foundation; Medical Research CouncilUK Research & Innovation (UKRI)Medical Research Council UK (MRC)European Commission [G1001337] Funding Source: researchfish; MRCUK Research & Innovation (UKRI)Medical Research Council UK (MRC) [G1001337] Funding Source: UKRI	School of Life Sciences, University of Warwick, Gibbet Hill Road, CV4 7AL, Coventry, UK		2= general public	Not applicable	Lymphatic filariasis	Worm infection	3= Endemic	7= Vector-borne	6= Sri Lanka,9= Other	Kenya	0= No	Not applicable	0=No	Not applicable	0=No	Not applicable	Not applicable	0=No	Not applicable	0=No	Not applicable
EST	17/02/2022 09:27	10.1371/journal.pone.0004726	1= Article	Multi-step polynomial regression method to model and forecast malaria incidence	Chatterjee, Chandrajit; Sarkar, Ram Rup	Plos One	2009	Malaria is one of the most severe problems faced by the world even today. Understanding the causative factors such as age, sex, social factors, environmental variability etc. as well as underlying transmission dynamics of the disease is important for epidemiological research on malaria and its eradication. Thus, development of suitable modeling approach and methodology, based on the available dat…	Understand the causative factors such as age, sex, social factors, environmental variability etc. as well as underlying transmission dynamics of the disease for epidemiological research on malaria and its eradication.	The study focus on India due to the highly endemic nature malaria in most areas	Not clearly mentioned	2= Quantitative	7= Mixed methods	Not applicable	3= Temporal	1= Correlative	Simple non-linear regression methodology in modeling and forecasting	3= District	2= Month	2= Temporal forecast	malaria data from institutions (Corporation of Chennai, Chennai city)	Gauss-Markov models	Chennai, Tamil Nadu	India	Not mentioned	Not mentioned	Not mentioned	Department of Science and Technology (DST), Govt. of IndiaDepartment of Science & Technology (India) [SR/FTP/MS-06/2005]	Centre for Cellular and Molecular Biology (CSIR), Hyderabad, India	0=No	99= Not applicable	Not applicable	Malaria	Protozoan disease	3= Endemic	7= Vector-borne	1= India	Not applicable	0= No	Not applicable	0=No	Not applicable	1=Yes	temperature and humidity were identified as crucial drivers of the focal disease (Malaria)		1=Yes	rainfall was identified as driver of malaria in the area	0=No	Not applicable
EST	18/03/2022 10:50	10.1371/journal.pntd.0000128	1= Article	Neglected Patients with a Neglected Disease? A Qualitative Study of Lymphatic Filariasis	Perera M, Whitehead M, Molyneux D, Weerasooriya M, Gunatilleke G	PLoS Negl Trop Dis	2007	BACKGROUND: Lymphatic filariasis (LF) is a so-called neglected tropical disease, currently overshadowed by higher-profile efforts to address malaria, tuberculosis, and HIV/AIDS. Despite recent successes in arresting transmission, some 40 million people who already have the disease have been largely neglected. This study aims to increase understanding of how this vulnerable, neglected group can be…	This study aims to increase understanding of how this vulnerable, neglected group can be helped.	Not mentioned	Not mentioned	3= Mixed methods	4= Interviews	Not applicable	99= Not applicable	99= Not applicable		4=Community	99= Not applicable	99= Not applicable	Number of LF cases reported from the field survey		Matara	Sri Lanka	Not mentioned	Unclear	purposive sampling	Liverpool School of Tropical Medicine Lymphatic Filariasis Support Center; UK Department for International Development and GlaxoSmithKline; Rockefeller Foundation under the Affordability Ladder Programme (ALPS)	Marga Institute, Colombo, Sri Lanka	1=Yes	2= general public	Not applicable	Lymphatic Filariasis	Worm disease	3= Endemic	7= Vector-borne	6= Sri Lanka	Not applicable	0= No	Not applicable	0=No	Not applicable	0=No	Not applicable	Not applicable	0=No	Not applicable	0=No	Not applicable
EST	09/03/2022 16:00	10.1016/j.vaccine.2019.06.032	1= Article	Opportunities and challenges for cholera control in India	Gupta SS, Ganguly NK	Vaccine	2020	The Indo Gangetic delta is homeland for cholera for almost two centuries now and there is evidence of global spread from this area. With migration of people to more urban areas within the country and increase in international travel, it is time for action against cholera in India, given its capacity to present itself in epidemic proportions. The Global roadmap to end cholera by 2030 was launched …	Discuss the unique opportunity for India in the current scenario, to act against diseases like cholera and challenges that are anticipated in deployment of interventions due to suboptimal surveillance and shortage of vaccines.	Not mentioned	Not mentioned	0= Not mentioned	0= Not mentioned	Not applicable	99= Not applicable	99= Not applicable		1= National	99= Not applicable	99= Not applicable		Not mentioned	India	India	Not mentioned	Not mentioned	Not mentioned	Bill and Melinda Gates FoundationBill & Melinda Gates Foundation [OPP116283]	Policy Center for Biomedical Research, Translational Health Science and Technology Institute, NCR Biotech Bioscience Cluster, Faridabad Gurgaon Expressway, Faridabad 121001, India	0=No	99= Not applicable	Not applicable	Cholera	Bacterial disease	3= Endemic	8= Water-borne	1= India	Not applicable	0= No	Not applicable	0=No	Not applicable	0=No	Not applicable	Not applicable	0=No	Not applicable	0=No	Not applicable
EST	09/03/2022 09:12	PMID: 33597483	1= Article	Perennial malaria transmission and its association with rainfall at Kalahandi district of Odisha, Eastern India: A retrospective analysis	Panda BB, Mohanty I, Rath A, Pradhan N, Hazra RK	Tropical Biomedicine	2019	India contributes substantially to global malaria incidents. Vector dynamics is the significant determinant of malaria risk. Hence, knowledge on the interaction between rainfall, malaria cases and malaria vector density can be very useful for controlling malaria transmission. Kalahandi was screened for malaria cases, Anopheline vector density and their temporal relationship with rainfall. Epidemi…	To understand the association of rainfall with perennial malaria transmission in Kalahandi district, Odisha	Not mentioned	Not mentioned	2= Quantitative	0= Not mentioned	Not applicable	99= Not applicable	1= Correlative	Univariate ANOVA and Pearson correlation	3= District	99= Not applicable	99= Not applicable	Number of malaria cases from Community Health Centre level of Kalahandi district from the year 2013 to 2015	Simple linear regression	Kalahandi	India	Not mentioned	Not mentioned	Not mentioned	DSTDepartment of Science & Technology (India); ICMRIndian Council of Medical Research (ICMR); DST-INSPIRE Fellowship, Govt. of India [IF150310]	Regional Medical Research Centre (ICMR), Nalco Square, Chandrasekharpur, Bhubaneswar-751023, India	0=No	99= Not applicable	Not applicable	Malaria	Protozoan disease	3= Endemic	7= Vector-borne	1= India	Not applicable	0= No	Not applicable	0=No	Not applicable	0=No	Not applicable	Not applicable	1=Yes	malaria vector An. culicifacies was found positively associated with rainfall	0=No	Not applicable
EST	22/03/2022 00:00	Krishna Kumari A, Harichandrakumar KT, Das LK, Krishnamoorthy K	1= Article	Physical and psychosocial burden due to lymphatic filariasis as perceived by patients and medical experts.	Krishna Kumari A, Harichandrakumar KT, Das LK, Krishnamoorthy K	Trop Med Int Health.	2005	Patients with lymphatic filariasis (LF) face considerable physical, psychological and social disabilities. Morbidity management and control are important components of the Global Programme to Eliminate Lymphatic Filariasis. But information on the various disabilities caused by LF is scanty. We measured the severity levels of seven health states of LF in the physical and psychosocial domains of he…	To describe seven health states of LF based on patients’ perception and medical experts’ assessment.	Not mentioned	Not mentioned	3= Mixed methods	4= Interviews,5= Household survey	Not applicable	99= Not applicable	99= Not applicable		4=Community	99= Not applicable	99= Not applicable	Number cases recorded from patients		Keddar and Alagramam in Villupuram district of Tamil Nadu	India	212 patient	174 patient	Not mentioned	Not mentioned	Vector Control Research Centre, Pondicherry, India. krishaunni_reas@yahoo.co.in	0=No	4=Other	Lymphatic patients	lymphatic filariasis	Worm disease	3= Endemic	7= Vector-borne	1= India	Not applicable	0= No	Not applicable	0=No	Not applicable	0=No	Not applicable	Not applicable	0=No	Not applicable	0=No	Not applicable
EST	11/03/2022 16:03	10.1007/s00038-010-0159-y	1= Article	Possible relationship among socio-economic determinants, knowledge and practices on lymphatic filariasis and implication for disease elimination in India	Vanamail P, Gunasekaran S	International Journal of Public Health	2011	Objective To assess the socio-economic determinants, knowledge and practices on lymphatic filariasis in India and discuss the implications for elimination. Methods A case–control study was undertaken to obtain knowledge and practice measures on various dimensions of the Wuchereria bancroftian filarial disease using a structured questionnaire. A structural equation model, a statistical technique f…	To assess the socio-economic determinants, knowledge and practices on lymphatic filariasis in India and discuss the implications for elimination.	Pondicherry urban area was chosen as the study area for studying the role of socio-demographic characteristics in relation to the spread of this disease.	Not mentioned	2= Quantitative	5= Household survey	Not applicable	99= Not applicable	99= Not applicable	SEM model	3= District	99= Not applicable	99= Not applicable	Number of cases of lymphatic filariasis from 1992 - 1997	Not mentioned	Pondicherry	India	Not mentioned	264 infested and non infested individuals 270	Random sampling	Not mentioned	Vector Control Research Centre, Medical Complex, Indira Nagar, Pondicherry, 605 006, India. pvanamail@gmail.com	0=No	2= general public	Not applicable	Lymphatic filariasis	worm disease	3= Endemic	7= Vector-borne	1= India	Not applicable	0= No	Not applicable	0=No	Not applicable	0=No	Not applicable	Not applicable	0=No	Not applicable	0=No	Not applicable
EST	14/02/2022 10:23	10.1186/s12936-015-0937-3	1= Article	Predictability of epidemic malaria under non-stationary conditions with process-based models combining epidemiological updates and climate variability	Roy, Manojit; Bouma, Menno; Dhiman, Ramesh C.; Pascual, Mercedes	Malaria Journal	2015	Previous studies have demonstrated the feasibility of early-warning systems for epidemic malaria informed by climate variability. Whereas modelling approaches typically assume stationary conditions, epidemiological systems are characterized by changes in intervention measures over time, at scales typically longer than interepidemic periods. These trends in control efforts preclude simple applicat…		Because of marginal enviroNot mentionedental conditions for malaria transmission resulting from the arid climate in the region	Not mentioned	2= Quantitative	0= Not mentioned	Not applicable	3= Temporal	2= Process-based	Maximum-likelihood estimates (MLEs) of model	3= District	2= Month	2= Temporal forecast	human outbreaks per unit		district of Kutch in the state of Gujarat, Barmer, Bikaner and Jaisalmer in the state of Rajasthan	India	Not mentioned	Not mentioned	step-wise resampling	National Institute for Malaria Research (NIMR), New Delhi; Graham EnviroNot mentionedental Sustainability Institute (GESI) at the University of MichiganUniversity of Michigan System; United States National Oceanic and Atmospheric Administration Grant [F020704]	Department of Ecology and Evolutionary Biology, University of Michigan, Ann Arbor, MI, USA Howard Hughes Medical Institute, University of Michigan, Ann Arbor, 48109, MI, USA	1=Yes	99= Not applicable	Not applicable	Malaria	Protozoan disease (falciparum and vivax)	3= Endemic	7= Vector-borne	1= India	Not applicable	0= No	Not applicable	1= Yes	Rainfall	1=Yes			1=Yes	Not applicable	0=No	Not applicable
EST	09/03/2022 11:20	10.3354/cr00730	1= Article	Predicting endemic cholera: the role of climate variability and disease dynamics	Pascual M, Chaves LF, Cash B, Rodó X, Yunus M	Climate Research	2008	Retrospective studies of cholera time series in Bangladesh have established a role of the El Niño Southern Oscillation (ENSO), but also of the non-linear dynamics of the disease itself, through changes in the population levels of immunity in this endemic region. The prediction ability of a semi-mechanistic time series model that incorporates both these elements is examined. Results show that ENSO…	Revisit semi-mechanistic model of cholera previously developed and parameterized for a time series of monthly cases in Matlab, Bangladesh, for the period from 1966 to 2002	Not mentioned	Not mentioned	2= Quantitative	0= Not mentioned	Not applicable	3= Temporal	1= Correlative		3= District	2= Month	2= Temporal forecast	Monthly cases for the 2 biotypes of Vibrio cholerae		Matlab	Bangladesh	Not mentioned	Not mentioned	Not mentioned	International Center for Diarrheal Disease Research (ICDDR,B), Australian International Development Agency (AusAID), the GoverNot mentionedent of Bangladesh, the Canadian International Development Agency (CIDA), the GoverNot mentionedent of Japan, the GoverNot mentionedent of the Netherlands, the Swedish International Development Cooperative Agency (SIDA), the Swiss Development Cooperation (SDC),…	Department of Ecology and Evolutionary Biology, University of Michigan, Ann Arbor, Michigan 48105, USA	1=Yes	99= Not applicable	Not applicable	Cholera	Bacterial disease	3= Endemic	4= Food-borne (via ingestion)	7= Bangladesh	Not applicable	0= No	Not applicable	0=No	Not applicable	0=No	Not applicable	Not applicable	0=No	Not applicable	0=No	Not applicable
EST	22/03/2022 10:11	10.1016/j.epidem.2017.02.006	1= Article	Predicting lymphatic filariasis transmission and elimination dynamics using a multi-model ensemble framework	Smith ME, Singh BK, Irvine MA, Stolk WA, Subramanian S, Hollingsworth TD, Michael E	Epidemics	2017	Mathematical models of parasite transmission provide powerful tools for assessing the impacts of interventions. Owing to complexity and uncertainty, no single model may capture all features of transmission and elimination dynamics. Multi-model ensemble modelling offers a framework to help overcome biases of single models. We report on the development of a first multi-model ensemble of three lymph…	Report on the development of a first multi-model ensemble of three lymphatic filariasis (LF) models (EPIFIL, LYMFASIM, and TRANSFIL), and evaluate its predictive performance in comparison with that of the constituents using calibration and validation data from three case study sites	Not mentioned	Not mentioned	2= Quantitative	0= Not mentioned	Not applicable	3= Temporal	1= Correlative	EPIFIL, LYMFASIM, and TRANSFIL	1= National	99= Not applicable	2= Temporal forecast	infection data	Not mentioned	Southeast Asia	Southeast Asia	Not mentioned	Not mentioned	Not mentioned	Bill and Melinda Gates FoundationBill & Melinda Gates Foundation; Eck Institute for Global Heath, Notre Dame; Office of the Vice President for Research (OVPR), Notre Dame; Task Force for Global Health	Department of Biological Sciences, University of Notre Dame, Notre Dame, IN 46556, USA	1=Yes	99= Not applicable	Not applicable	Lymphatic filariasis	worm disease	3= Endemic	7= Vector-borne	8= Regional (South Asia)	Not applicable	0= No	Not applicable	0=No	Not applicable	0=No	Not applicable	Not applicable	0=No	Not applicable	0=No	Not applicable
EST	23/03/2022 13:11	10.1111/j.1365-3156.2009.02443.x	1= Article	Predictors of compliance with a mass drug administration programme for lymphatic filariasis in Orissa State, India 2008	Cantey PT, Rao G, Rout J, Fox LM	Trop Med Int Health	2008	OBJECTIVES: To assess the performance of an educational campaign to increase adherence to a mass-administered DEC regimen against lymphatic filariasis (LF) in Orissa, and to identify factors that could enhance future campaigns. METHOD: Randomized cluster survey, comparing areas that did and did not receive the educational campaign, using a household coverage survey and knowledge, attitudes and pr…	To assess the performance of an educational campaign to increase adherence to a mass-administered DEC regimen against lymphatic filariasis (LF) in Orissa, and to identify factors that could enhance future campaigns.	Orissa State is highly endemic for LF	Not mentioned	2= Quantitative	5= Household survey	Not applicable	99= Not applicable	99= Not applicable	Not mentioned	3= District	99= Not applicable	99= Not applicable	Number of Lymphatic household cases	Not mentioned	Orissa State	India	Not mentioned	3449 persons	Random sampling	USAID United States Agency for International Development (USAID) [GHA-G-00-03-0005-00]; CDC United States Department of Health & Human Services Centers for Disease Control & Prevention - USA [IAA GHH99-006]	Epidemic Intelligence Service, Office of Workforce and Career Development, Centers for Disease Control and Prevention, Atlanta, GA, USA. gdn9@cdc.gov	0=No	2= general public	Not applicable	lymphatic filariaisis	worm disease	3= Endemic	7= Vector-borne	1= India	Not applicable	0= No	Not applicable	0=No	Not applicable	0=No	Not applicable	Not applicable	0=No	Not applicable	0=No	Not applicable
EST	23/02/2022 09:10	10.1186/1475-2875-13-352	1= Article	Prevalence of asymptomatic malaria and bed net ownership and use in Bhutan, 2013: a country earmarked for malaria elimination.	Wangdi K, Gatton ML, Kelly GC, Clements AC	Malar. Journal	2014	BACKGROUND: With dwindling malaria cases in Bhutan in recent years, the government of Bhutan has made plans for malaria elimination by 2016. This study aimed to determine coverage, use and ownership of LLINs, as well as the prevalence of asymptomatic malaria at a single time-point, in four sub-districts of Bhutan. METHODS: A cross-sectional study was carried out in August 2013. Structured questio…	This study aimed to determine coverage, use and ownership of LLINs, as well as the prevalence of asymptomatic malaria at a single time-point, in four sub-districts of Bhutan	Samdrup Jongkhar and Sarpang districts were selected for the study because these districts have persistently had the highest incidence of cases of malaria in Bhutan over the last seven years	Not mentioned	1= Qualitative	4= Interviews,5= Household survey	Not applicable	1= Spatial	1= Correlative	Bivariate and multivariable logistic regression models	3= District	99= Not applicable	99= Not applicable	Malaria data from households	Not mentioned	Samdrup Jongkhar; Sarpang districts	Bhutan	Not mentioned	1,322	Random Sampling	Not mentioned	Research School of Population Health, College of Medicine, Biology and Environment, The Australian National University, Canberra, ACT, Australia. director.rsph@anu.edu.au	0=No	4=Other	Household Heads	Malaria	Protozoan disease	3= Endemic	7= Vector-borne	4= Bhutan	Not applicable	0= No	Not applicable	0=No	Not applicable	0=No	Not applicable	Not applicable	1=Yes	Abundant rainfall in the summer provide environment that is conducive for multiplication of malaria vectors.	0=No	Not applicable
EST	15/03/2022 19:00	10.1007/s10903-018-0767-9,	1= Article	Prevalence of neglected tropical diseases (leishmaniasis and lymphatic filariasis) and malaria among a migrant labour settlement in kerala, india.	George S, Joy TM, Kumar A, Panicker KN, George LS, Raj M, Leelamoni K, Nair P	Journal of Immigrant and Minority Health	2019	Neglected tropical diseases (visceral leismaniasis, lymphatic filariasis) and malaria are endemic in northern states of India. Kerala has become a hub of construction activities employing a large number of migrants from these endemic states. Studies on morbidity pattern among migrants in Kerala are lacking. It is essential to look into the burden of these infections among migrant laborers who can…	To assess the prevalence of NTDs (leishmaniasis and lymphatic filariasis) and malaria among a migrant labor settlement in Kochi Corporation of Ernakulam district in Kerala and also to study the associated risk factors for these diseases which will help in formulating policies to prevent transmission and morbidity and mortality associated with these diseases.	The influx of migrants workers from endemic states	Not mentioned	2= Quantitative	5= Household survey	Not applicable	99= Not applicable	99= Not applicable	multivariate logistic regression	3= District	99= Not applicable	99= Not applicable	Sample of 5 ml blood collected for detection of antigens using rapid diagnostic tests (RDT)		Ernakulam district, Kerala	India	Not mentioned	Not mentioned	309 migrants	Amrita Institute of Medical Sciences, Amrita Vishwa Vidyapeetham University, Ponekkara, Kochi, Kerala, India [32456]	Department of Community Medicine, Amrita Institute of Medical Sciences, Amrita Vishwa Vidyapeetham, Ponekkara, Kochi, Kerala, 682041, India	1=Yes	99= Not applicable	Not applicable	Leishmaniasis and Lymphatic Filariasis	Protozoan disease; worm disease worm disease	3= Endemic	7= Vector-borne	1= India	Not applicable	0= No	Not applicable	0=No	Not applicable	0=No	Not applicable	Not applicable	0=No	Not applicable	0=No	Not applicable
EST	21/02/2022 12:05	doi.org/10.1089/env.2019.0032	1= Article	Prevention of chronic diseases in climate change scenario in india	Md. Zafar Mahfooz Nomani and Rehana Parveen	Environmetal Justice	2020	The two-thirds of the Indian population depends directly on the climate-sensitive sectors of agriculture, fisheries, and forests. They are adversely affected by extreme weather, vector-borne diseases, and decrease in crop production. The diverse array of temperate zones, coastal megacities, and deserts of 50°C are vulnerable to Indian climate change. The health implications from these vulnerabili…	To develop a comprehensive catalog of climate change-associated health outcomes across the range of environments and populations for a better understanding of specific solutions	Not mentioned	Not mentioned	0= Not mentioned	0= Not mentioned	Not applicable	99= Not applicable	99= Not applicable	Not applicable	99= Not applicable	99= Not applicable	99= Not applicable	Malaria; cholera		North Eastern States	India	Not mentioned	Not mentioned	Not mentioned	Not mentioned	Zafar Mahfooz Nomani, Faculty of Law, Aligarh Muslim University, Aligarh 202002, India	1=Yes	4=Other	Not mentioned	Malaria; Cholera	Protozoan disease; Bacterial disease	3= Endemic	8= Water-borne	1= India	Not applicable	0= No	Not applicable	1= Yes	Climate change is altering water availability and spread of disease-causing pathogens and chemical hazards	1=Yes	The number of people likely to be at risk of malarial infection is partly dependent on humidity and temperature rise		1=Yes	The incidence of cholera in West Bengal and Orissa states found that 72% of one study group tested positive for cholera in West Bengal after heavy monsoon rainfall	0=No	Not applicable
EST	23/03/2022 09:00	10.1093/inthealth/ihaa056	1= Article	Progress and impact of 20 years of a lymphatic filariasis elimination programme in South-East Asia	Kapa DR, Mohamed AJ	Int Health	2020	BACKGROUND: The South-East Asia regional programme to eliminate lymphatic filariasis (LF) was launched in 2000. This study presents the progress and impact of the programme in the region. METHODS: Mass drug administration (MDA) and morbidity management data were accessed from the WHO preventive chemotherapy databank. The status of the programme in the nine South-East Asia countries was reviewed a…	Presents the progress and impact of lymphatic filariasis programme in the region.	Not mentioned	Not mentioned	0= Not mentioned	0= Not mentioned	Not applicable	99= Not applicable	99= Not applicable		1= National	99= Not applicable	99= Not applicable			South-East Asia	South-East Asia	Not mentioned	Not mentioned	Not mentioned	MSD, GSK and Eisai through the Mectizan Donation Program (MDP) and the Global Alliance for LF Elimination (GAELF).	Consultant LF Epidemiologist, Puducherry 605008, India	0=No	99= Not applicable	Not applicable	lymphatic filariasis	lymphatic filariasis	3= Endemic	7= Vector-borne	9= Other	South-East Asia	0= No	Not applicable	0=No	Not applicable	0=No	Not applicable	Not applicable	0=No	Not applicable	0=No	Not applicable
EST	16/02/2022 10:59	10.1186/s12936-016-1603-0	1= Article	Reduction in malaria prevalence and increase in malaria awareness in endemic districts of Bangladesh	Alam, MS; Kabir, MM; Hossain, MS; Naher, S; Ferdous, NEN; Khan, WA; Mondal, D; Karim, J; Shamsuzzaman, AKM; Ahmed, BN; Islam, A; Haque, R	Malaria Journal	2016	Malaria is endemic in 13 districts of Bangladesh. A baseline malaria prevalence survey across the endemic districts of Bangladesh was conducted in 2007, when the prevalence was reported around 39.7 per 1000 population. After two rounds of Global Fund to Fight AIDS, Tuberculosis and Malaria (GFATM)-funded intervention by the National Malaria Control Programme (NMCP) and a BRAC-led NGO consortium, …	Measure the change in prevalence rate and people’s knowledge of malaria.	Bangladesh is considered as hypo-endemic for malaria transmission where 90% of malaria is caused by Plasmodium falciparum	Not mentioned	2= Quantitative	5= Household survey	Not applicable	99= Not applicable	99= Not applicable		3= District	99= Not applicable	99= Not applicable	house hold malaria data	Not mentioned	13 districts of Bangladesh, 70 upazilas (sub-districts)	Bangladesh	Not mentioned	9750	multi-stage cluster sampling design	BRAC through Global Fund for AIDS, TB and Malaria (GFATM)	International Centre for Diarrhoeal Disease Research Bangladesh: Dhaka, Dhaka District, BD	0=No	4=Other	Household	Malaria	Protozoan disease	3= Endemic	7= Vector-borne	7= Bangladesh	Not applicable	0= No	Not applicable	0=No	Not applicable	0=No	Not applicable	Not applicable	0=No	Not applicable	0=No	Not applicable
EST	18/03/2022 15:26	10.1186/1471-2334-14-440	1= Article	Risk factors for diarrhea hospitalization in Bangladesh, 2000-2008: a case-case study of cholera and shigellosis	Colombara DV, Faruque AS, Cowgill KD, Mayer JD	BMC Infectious Diseases	2014	BACKGROUND: Cholera and shigellosis are endemic on the Indian subcontinent. Our objective was to identify cholera-specific risk factors distinct from shigellosis risk factors. METHODS: We conducted a case-case study among hospitalized diarrheal patients, comparing those with cholera and shigellosis in International Centre for Diarrhoeal Disease Research, Bangladesh (icddr,b) hospitals in Matlab (…	To identify cholera-specific risk factors distinct from shigellosis risk factors.	Not mentioned	Not mentioned	2= Quantitative	5= Household survey	Not applicable	99= Not applicable	1= Correlative	Poisson regression	3= District	99= Not applicable	99= Not applicable	Number of hospital cases	Poisson regression	Matlab and Dhaka	Bangladesh	Not mentioned	Not mentioned	Not mentioned	Washington Global Health Alliance travel grant; Fogarty International Clinical Research Scholars and Fellows Program at Vanderbilt University [R24 TW007988]; National Cancer InstituteUnited States Department of Health & Human ServicesNational Institutes of Health (NIH) - USANIH National Cancer Institute (NCI) [R25 CA094880]; American Relief and Recovery Act; FOGARTY INTERNATIONAL CENTERUnited Sta…	Department of Epidemiology, University of Washington, Seattle, WA, USA. dvc2@uw.edu	1=Yes	2= general public	Not applicable	cholera; shigellosis	Bacterial disease	3= Endemic	8= Water-borne	7= Bangladesh	Not applicable	0= No	Not applicable	0=No	Not applicable	0=No	Not applicable	Not applicable	0=No	Not applicable	0=No	Not applicable
EST	16/03/2022 17:30	PMID: 20562816	1= Article	Role of community empowerment in the elimination of lymphatic filariasis in south India	Rajendran R, Sunish IP, Munirathinam A, Ashok Kumar V, Tyagi BK	Tropical Biomedicine	2010	The World Health Assembly in 1997 has targeted the elimination of lymphatic filariasis (LF) by 2020, and in India the goal has been set for the year 2015 by annual single dose mass drug administration (MDA). The role of community empowerment in enhancing the drug compliance and bringing out the function of various methods used to disseminate the information on MDA to the villagers is focused. A l…	To determine the drug impact before and after each MDA	Not mentioned	Not mentioned	2= Quantitative	0= Not mentioned	Not applicable	99= Not applicable	99= Not applicable		4=Community	99= Not applicable	99= Not applicable	20µl blood between 21.00 and 24.00hr; and 100µl of blood		nine villages in Tirukoilur block of Villupuram district, Tamil Nadu	India	Not mentioned	Not mentioned	simple random sampling	UNICEF/UNDP/World Bank/WHOWorld Health Organization [A00257]	Centre for Research in Medical Entomology (ICMR), 4-Sarojini Street, Chinna Chokkikulam, Madurai-625 002, India. crmeicmr@icmr.org.in	1=Yes	2= general public	Not applicable	lymphatic filariasis	worm disease	3= Endemic	7= Vector-borne	1= India	Not applicable	0= No	Not applicable	0=No	Not applicable	0=No	Not applicable	Not applicable	0=No	Not applicable	0=No	Not applicable
EST	04/03/2022 9:23	10.4103/ijhas.IJHAS_35_16	1= Article	Seasonality of leptospirosis and its association with rainfall and humidity in Ratnagiri, Maharashtra	Pawar S, Kore M, Athalye A, Thombre PS	Int J Health Allied Sci	2918	CONTEXT: Leptospirosis is the disease which has worldwide occurrence, but the incidence is more in tropical countries. Disease outbreaks depend on the climatic factors which allow better survival of bacteria. AIMS: The aim of the study was (1) to study the seasonal pattern of leptospirosis cases and with rainfall and relative humidity and (2) to forecast the leptospirosis cases' occurrence based …	To study the seasonal pattern of leptospirosis cases and with rainfall and relative humidity and (2) to forecast the leptospirosis cases' occurrence based on the model.	Not mentioned	Not mentioned	2= Quantitative	9= Other	Time series analysis	3= Temporal	1= Correlative	Cross-correlation function; autocorrelation function; partial autocorrelation function; simple seasonal model	3= District	2= Month	2= Temporal forecast	Number of cases of leptospirosis from January 2011 to December 2015 from the District Health Office, Ratnagiri.	Not mentioned	Ratnagiri	India	Not mentioned	Not mentioned	Not mentioned	Not mentioned	Medical Officer, District Tuberculosis Centre, Vazirabad, Nanded, India	0=No	99= Not applicable	Not applicable	Leptospirosis	Bacterial disease	2= Re-emerging	8= Water-borne	1= India	Not applicable	0= No	Not applicable	0=No	Not applicable	0=No	Not applicable	Not applicable	1=Yes	rise of cases along with increased rainfall	0=No	Not applicable
EST	16/03/2022 9:40	10.4103/ijmr.IJMR_1638_15	1= Article	Seroprevalence of Japanese encephalitis virus & West Nile virus in Alappuzha district, Kerala	Balakrishnan A, Thekkekare RJ, Sapkal G, Tandale BV	Indian Journal of Medical Research	2017	BACKGROUND & OBJECTIVES: Several outbreaks of acute encephalitis syndrome (AES) have been reported in Alappuzha district, Kerala State, India, in the past. The aetiology of these outbreaks was either inconclusive or concluded as probable Japanese encephalitis virus (JEV) infection based on clinical presentation. The role of West Nile virus (WNV) in AES outbreaks was also determined. However, the …	Undertake a population-based cross-sectional serosurvey of JEV and WNV in Alappuzha district.	the extent of WNV infection has not been studied in this region previously	Not mentioned	2= Quantitative	5= Household survey	Not applicable	99= Not applicable	99= Not applicable	Not mentioned	3= District	99= Not applicable	99= Not applicable	Blood sample (3-5 ml) collected in vacutainers		Alappuzha district, Kerala State	India	population of 2.122 million	1135 individuals	Random sampling	Not mentioned	National Institute of Virology Kerala Unit, Government T.D. Medical College Hospital, Alappuzha, India	0=No	2= general public	Not applicable	Japanese encephalitis virus; Japanese encephalitis	Viral disease	3= Endemic	7= Vector-borne	1= India	Not applicable	0= No	Not applicable	0=No	Not applicable	0=No	Not applicable	Not applicable	0=No	Not applicable	0=No	Not applicable
EST	17/03/2022 11:10	10.3390/ijerph16183474	1= Article	Shift in Potential Malaria Transmission Areas in India, Using the Fuzzy-Based Climate Suitability Malaria Transmission (FCSMT) Model under Changing Climatic Conditions	Sarkar S, Gangare V, Singh P, Dhiman RC	Int J Environ Res Public Health	2019	The future implications of climate change on malaria transmission at the global level have already been reported, however such evidences are scarce and limited in India. Here our study aims to assess, identify and map the potential effects of climate change on Plasmodium vivax (Pv) and Plasmodium falciparum (Pf) malaria transmission in India. A Fuzzy-based Climate Suitability Malaria Transmission…	To assess, identify and map the potential effects of climate change on Plasmodium vivax (Pv) and Plasmodium falciparum (Pf) malaria transmission in India.	Not mentioned	Not mentioned	2= Quantitative	0= Not mentioned	Not applicable	2= Space time	2= Process-based	Climate Suitability Malaria Transmission (FCSMT) model	99= Not applicable	2= Month	3= Spatial and temporal forecast	Number of cases from the national malaria data		India	India	Not mentioned	Not mentioned	Not mentioned	Climate Change Project [DST/CCP/(NET-2) PR-29/2012(G)]; Ministry of EnviroNot mentionedent, Forest and Climate ChangeMinistry of EnviroNot mentionedent, Forest and Climate Change (MoEFCC), GoverNot mentionedent of India [IND0459.05-83/2016-17/INE-1570]	ICMR-National Institute of Malaria Research, Dwarka sector 8, Delhi 110077, India. ssarkar.delhi@gmail.com	0=No	99= Not applicable	Not applicable	Malaria	Protozoan disease	3= Endemic	7= Vector-borne	1= India	Not applicable	0= No	Not applicable	1= Yes	Climate change may significantly increase the spatial spread of Pv and Pf malaria	1=Yes	Not applicable	Not applicable	0=No	Not applicable	0=No	Not applicable
EST	23/02/2022 16:00	10.1371/journal.pntd.0003035	1= Article	Spatio-temporal distribution of dengue and lymphatic filariasis vectors along an altitudinal transect in Central Nepal	Dhimal M, Gautam I, Kreß A, Müller R, Kuch U	Dhimal M, Gautam, Kreß A, Müller R, Kuch U	2014	BACKGROUND: Rapidly increasing temperatures in the mountain region of Nepal and recent reports of dengue fever and lymphatic filariasis cases from mountainous areas of central Nepal prompted us to study the spatio-temporal distribution of the vectors of these two diseases along an altitudinal transect in central Nepal. METHODOLOGY/PRINCIPAL FINDINGS: We conducted a longitudinal study in four dist…	To study the spatio-temporal distribution of dengue fever and lymphatic filariasis along an altitudinal transect in central Nepal.	Not mentioned	Not mentioned	2= Quantitative	0= Not mentioned	Not applicable	1= Spatial	1= Correlative	regression model	3= District	99= Not applicable	3= Spatial and temporal forecast	human outbreaks per unit	Not mentioned	Nepal	Nepal	Not mentioned	Unclear	Not mentioned	Nepal Health Research Council (NHRC); Biodiversity and Climate Research Centre (BiK-F); GoverNot mentionedent of Nepal; DAAD PhD scholarship; research funding programme LOEWE - Landes-Offensive zur Entwicklung wissenschaftlich-okonomischer Exzellenz'' of the Ministry of Higher Education, Research and the Arts of the State of Hesse, Germany	Nepal Health Research Council (NHRC), Ministry of Health and Population Complex, Kathmandu, Nepal Biodiversity and Climate Research Centre (BiK-F), Frankfurt am Main, Germany Institute for Atmospheric and Environmental Sciences (IAU), Goethe University, Frankfurt am Main, Germany Natural History Museum, Tribhuvan University, Swayambhu, Kathmandu, Nepal Institute of Occupational Medicine, Social M…	1=Yes	99= Not applicable	Not applicable	Dengue and Lymphatic		3= Endemic	7= Vector-borne	2= Nepal	Not applicable	1= Yes	Climate change increase the altitudinal ceiling of vector distribution	1= Yes	Climate change affects the geographical distribution of vector-borne diseases	1=Yes	Temperature contribute to abundance of these mosquito species but not necessarily as a direct driver		1=Yes	Increased rainfall may increase the vector population size by creating new or better larval habitats while excessive rain would eliminate habitats through flooding,	0=No	Not applicable
EST	16/03/2022 17:01	10.1186/s13071-014-0540-4	1= Article	Species composition, seasonal occurrence, habitat preference and altitudinal distribution of malaria and other disease vectors in eastern Nepal.	Dhimal M, Ahrens B, Kuch U	Parasites & Vectors	2014	BACKGROUND: It is increasingly recognized that climate change can alter the geographical distribution of vector-borne diseases (VBDs) with shifts of disease vectors to higher altitudes and latitudes. In particular, an increasing risk of malaria and dengue fever epidemics in tropical highlands and temperate regions has been predicted in different climate change scenarios. The aim of this paper is …	to expand the current knowledge on the seasonal occurrence and altitudinal distribution of malaria and other disease vectors in eastern Nepal.	Dhankuta and Terathum were chosen for our study because they meet the criteria of covering high, moderate and low malaria transmission risk areas as well as ample altitudinal variation ranging from about 70 m to above 2,500 m.	Not mentioned	3= Mixed methods	7= Mixed methods	Not applicable	1= Spatial	1= Correlative	Generalized linear models	3= District	99= Not applicable	99= Not applicable	Adult mosquito sampling	Not mentioned	Morang; Dhankuta; Terhathum	Nepa	Unclear	19 village development committees (VDC)	Not mentioned	German Academic Exchange Service (Deutscher Akademischer Austauschdienst, DAAD)Deutscher Akademischer Austausch Dienst (DAAD); Ministry of Higher Education, Research; Arts of the State of Hesse, Germany	Nepal Health Research Council (NHRC), Ministry of Health and Population Complex, Ramshah Path, Kathmandu, Nepal. meghdhimal@gmail.com	0=No	1= policy decision-makers	Not applicable	Malaria	Protozoan disease	3= Endemic	7= Vector-borne	2= Nepal	Not applicable	1= Yes	topography and resting site had significant effects on the mean abundance of An. annularis	1= Yes	Climate change establish population of malaria vectors in highlands	1=Yes	pronounced temperature increase		0=No	Not applicable	1=Yes	farms
EST	18/03/2022 14:52	10.1093/infdis/jiab436	1= Article	Spread and Endemicity of Cholera in India: Factors Beyond the Numbers	Saha GK, Ganguly NK	J Infect Dis	2021	Cholera outbreaks currently account for 1.3 to 4.0 million cases and cause between 21 000 and 143 000 deaths worldwide. Cholera is preventable by proper sanitization and immunization; however, in many developing nations such as India, cholera disease is endemic. The surveillance system in India does not adequately capture the actual number of cases. As a result, it is important to utilize limited…	Analyze how studies make sense of cholera transmission and spread in India from 1996 to 2015	Not mentioned	Not mentioned	1= Qualitative	6=Review	Not applicable	99= Not applicable	99= Not applicable		99= Not applicable	99= Not applicable	99= Not applicable	data of cholera outbreaks from India		India	India	Not mentioned	Not mentioned	Not mentioned	Bill & Melinda Gates FoundationBill & Melinda Gates FoundationCGIAR [OPP1053556]	Apollo Hospitals Educational and Research Foundation, Delhi, India	0=No	99= Not applicable	Not applicable	Cholera	Bacterial disease	3= Endemic	8= Water-borne	1= India	Not applicable	0= No	Not applicable	0=No	Not applicable	0=No	Not applicable	Not applicable	0=No	Not applicable	0=No	Not applicable
EST	09/03/2022 10:08	10.1007/s10666-017-9547-5	1= Article	Statistical Modeling of Health Effects on Climate-Sensitive Variables and Assessment of Environmental Burden of Diseases Attributable to Climate Change in Nepal	Shrestha SL, Shrestha IL, Shrestha N, Joshi RD	Environmental Modeling and Assessment	2017	An ecological time-series study is conducted to quantify health-effect coefficients associated with climate-sensitive variables namely temperature, rainfall, relative humidity, and wind speed and estimate environmental burden of diseases attributed to temperature as the main climatic variable together with climate change in Nepal. The study is based upon daily data of climate-sensitive variables …	To quantify health-effect coefficients associated with climate-sensitive variables namely temperature, rainfall, relative humidity, and wind speed and estimate environmental burden of diseases attributed to temperature as the main climatic variable together with climate change in Nepal.	The lack of studies on daily time-series data establishing linkages between climate-sensitive variables and health burden in Nepal	Not mentioned	2= Quantitative	9= Other	ecological time-series modeling	3= Temporal	2= Process-based	Generalized linear model	3= District	99= Not applicable	99= Not applicable	Daily data of hospital admission and death records collected for the reference period of 5 years from April 2009 (2066 BS) to May 2014 (2070 BS)	Not mentioned	Ten districts in Nepal (Dolakha, Kathmandu, Lalitpur, Bhaktapur, Kavrepalanchowk, Dhankuta, Chitwan, Sunsari, Morang, and Jhapa)	Nepal	Not mentioned	Not mentioned	Not mentioned	Nepal Academy of Science and Technology (NAST), Khumaltar under Climate Change Research Grant Program (CCRGP); Climate Investment Funds	Central Department of Statistics, Tribhuvan University, Kirtipur, Kathmandu, Nepal	0=No	99= Not applicable	Not applicable	dengue, encephalitis, leishmaniasis, filariasis and malaria	Viral disease; Bacterial disease; Protozoan disease; worm disease	3= Endemic	7= Vector-borne	2= Nepal	Not applicable	0= No	Not applicable	1= Yes	climate change in Nepal is likely to increase from 4.3% to 7.2% attributable burdens regarding WB and VB disease	1=Yes	Rise in atmospheric temperature is associated with rise in WB and VB disease hospitalizations and deaths		1=Yes	Heavy rainfall is associated with higher risks of WB (1.051) and VB (1.050) disease hospitalizations	0=No	Not applicable
EST	18/03/2022 09:20	10.14715/cmb/2018.64.4.8	1= Article	Status of lymphatic filariasis with progression of age and gender & eradication strategies: A survey among residents of Hardoi district of Uttar Pradesh, an endemic region of North India.	Saeed M, Faisal SM, Ahmad I, Kausar MA, Alam MJ, Khan S, Mustafa H	Cellular and Molecular Biology	2018	Lymphatic filariasis (LF) is a chronic and debilitating disease that affects people in tropical and sub-tropical areas of Asia, Africa, and Western Pacific. It is one of the leading community health problems in some of the endemic districts in India including Hardoi district of Uttar Pradesh. The disease is caused by the parasites Wuchereria bancrofti (W. bancrofti), Brugia malayi (B. malayi) and…	The aim was to see the impact of age and gender on various clinical forms of LF and in estimating its economic and social implications.	The fields were selected by prevailing enviroNot mentionedental factors that could predispose the residents to lymphatic filariasis along with information related to the presence of the disease in the communities.	Not mentioned	2= Quantitative	5= Household survey	Not applicable	99= Not applicable	99= Not applicable		4=Community	99= Not applicable	99= Not applicable	Number of LF cases collected from the field	Not mentioned	Hardoi district, Uttar Pradesh	India	Not mentioned	260 LF affected people	Randon sampling	Not mentioned	Department of Clinical Laboratory Sciences, College of Applied Medical Sciences, University of Hail, Hail, KSA	1=Yes	2= general public	Not applicable	Lymphatic filariasis	worm disease	3= Endemic	7= Vector-borne	1= India	Not applicable	0= No	Not applicable	0=No	Not applicable	0=No	Not applicable	Not applicable	0=No	Not applicable	0=No	Not applicable
EST	18/03/2022 17:40	10.1093/trstmh/trw067	1= Article	Surveillance for transmission of lymphatic filariasis in Colombo and Gampaha districts of Sri Lanka following mass drug administration	Nilmini T. G. A. Chandrasena, Ranjan Premaratna, Dilhani S. Samarasekera, Nilanthi R. de Silva	Tropical Medicine and Hygiene	2016	Background Sri Lanka was recently declared by WHO to have eliminated lymphatic filariasis as a public health problem, after conclusion of annual mass drug administration. Our aim was to assess the lymphatic filariasis situation, following mass drug administration. Methods Surveillance was done in two districts of the Western Province in two consecutive phases (2009–2010 and 2013–2015), by examini…	To assess the lymphatic filariasis situation, following mass drug administration.	Not mentioned	Not mentioned	0= Not mentioned	0= Not mentioned	Not applicable	99= Not applicable	99= Not applicable		99= Not applicable	99= Not applicable	99= Not applicable	2461 thick night blood smears (60 µl, three linear)		Colombo and Gampaha	Sri Lanka	Not mentioned	2461 thick night blood smears	Random sampling	University of Kelaniya [RP/03/04/06/02/2008]	Department of Parasitology, Faculty of Medicine, University of Kelaniya, Sri Lanka nilminicha64@gmail.com	0=No	2= general public	Not applicable	lymphatic filariasis	worm disease	3= Endemic	7= Vector-borne	6= Sri Lanka	Not applicable	0= No	Not applicable	0=No	Not applicable	0=No	Not applicable	Not applicable	0=No	Not applicable	0=No	Not applicable
EST	15/03/2022 14:13	https://doi.org/10.1093/trstmh/trt011	1= Article	Surveillance of lymphatic filariasis after stopping ten years of mass drug administration in rural communities in south India	K.D. Ramaiah, P. Vanamail	Tropical Medicine & Hygiene	2013	Background While various studies provided insight into the impact of mass drug administration (MDA), information on the dynamics of the post-MDA threshold level lymphatic filariasis (LF) infection facilitates understanding its disappearance pattern and determining the duration of post-MDA monitoring and evaluation. Methods The changes in microfilaraemia (Mf) prevalence and vector infection rates …	Provide information on the dynamics of the post-MDA threshold level lymphatic filariasis (LF) infection	Not mentioned	Not mentioned	0= Not mentioned	0= Not mentioned	Not applicable	99= Not applicable	99= Not applicable	Not mentioned	99= Not applicable	99= Not applicable	99= Not applicable	Human blood samples of households	Not mentioned	Villupuram district, Tamil Nadu	India	9889 in 1994	Not mentioned	Not mentioned	UNDP/World Bank/WHO/TDRWorld Health Organization [920702]	Vector Control Research Centre (Indian Council of Medical Research), Medical Complex, Indira Nagar, Pondicherry, India – 605006	0=No	99= Not applicable	Not applicable	Lymphatic filariasis	worm disease	3= Endemic	7= Vector-borne	1= India	Not applicable	0= No	Not applicable	0=No	Not applicable	0=No	Not applicable	Not applicable	0=No	Not applicable	0=No	Not applicable
EST	02/03/2022 17:20	10.3390/ijgi7070275	1= Article	Temporal Variations and Associated Remotely Sensed Environmental Variables of Dengue Fever in Chitwan District, Nepal	Acharya B, Cao C, Xu M, Khanal L, Naeem S, Pandit S	ISPRS International Journal of Geo-Information	2018	Dengue fever is one of the leading public health problems of tropical and subtropical countries across the world. Transmission dynamics of dengue fever is largely affected by meteorological and environmental factors, and its temporal pattern generally peaks in hot-wet periods of the year. Despite this continuously growing problem, the temporal dynamics of dengue fever and associated potential env…	To utilize epidemiological and earth observation data in Chitwan district, one of the frequent dengue outbreak areas of Nepal	Chitwan district as frequent dengue outbreak areas of Nepal	Not mentioned	2= Quantitative	0= Not mentioned	Not applicable	2= Space time	1= Correlative	Poisson generalized additive model	3= District	2= Month	3= Spatial and temporal forecast	laboratory confirmed monthly dengue cases		Chitwan district	Nepal	Not mentioned	Not mentioned	Not mentioned	National Key R&D Program of China Research of Key Technologies for Monitoring Forest Plantation Resources [2017YFD060090]	Department of Epidemiology, School of Public Health, Sun Yat-Sen University, Guangzhou 510275, China	1=Yes	99= Not applicable	Not applicable	Dengue	Viral disease	3= Endemic	7= Vector-borne	2= Nepal	Not applicable	0= No	Not applicable	0=No	Not applicable	0=No	Not applicable	Not applicable	1=Yes	Dengue fever is significantly associated with satellite estimated precipitation	1=Yes	Normalized difference vegetation index (NDVI), and enhanced vegetation index (EVI)
EST	21/02/2022 14:20	10.1371/journal.pone.0199579	1= Article	The association between temperature, rainfall and humidity with common climate-sensitive infectious diseases in Bangladesh	Chowdhury FR, Ibrahim QSU, Bari MS, Alam MMJ, Dunachie SJ, Rodriguez-Morales AJ, Patwary MI	PLoS One	2018	Bangladesh is one of the world's most vulnerable countries for climate change. This observational study examined the association of temperature, humidity and rainfall with six common climate-sensitive infectious diseases in adults (malaria, diarrheal disease, enteric fever, encephalitis, pneumonia and bacterial meningitis) in northeastern Bangladesh. Subjects admitted to the adult medicine ward o…	To examined the association of temperature, humidity and rainfall with six common climate-sensitive infectious diseases in adults (malaria, diarrheal disease, enteric fever, encephalitis, pneumonia and bacterial meningitis) in northeastern Bangladesh	The historical record of climate sensitive diseases in Bangladesh	The diseases were chosen based on the reports of IPCC (2014) and WHO (2016) where they were listed as climate-sensitive infectious diseases important for Asia	2= Quantitative	3= Participant observation	Not applicable	99= Not applicable	1= Correlative	Not mentioned	4=Community	99= Not applicable	99= Not applicable	Hospital data on 6 endemic diseases in Bangladesh (malaria, diarrheal disease, enteric fever, encephalitis, pneumonia and bacterial meningitis)	Not mentioned	Sylhet M.A.G. Osmani Medical College Hospital (SOMCH), Sylhet, Bangladesh.	Bangladesh	Unclear	5034	Not mentioned	Bangladesh Medical Research Council (BMRC)Agency for Science Technology & Research (ASTAR) [2012/21]; Wellcome Trust Intermediate Clinical FellowshipWellcome Trust [WT100174/Z/12/Z]	Department of Medicine, Bangabandhu Sheikh Mujib Medical University (BSMMU), Dhaka, Bangladesh, Centre for Tropical Medicine and Global Health (CTMGH), University of Oxford, Oxford, United Kingdom, Mahidol-Oxford Tropical Medicine Research Unit (MORU), Bangkok, Thailand, Peter Medawar Building for Pathogen Research, University of Oxford, Oxford, United Kingdom	1=Yes	99= Not applicable	Not applicable	Malaria	Protozoan disease	3= Endemic	7= Vector-borne	7= Bangladesh	Not applicable	0= No	Not applicable	1= Yes	Not applicable	1=Yes	A positive (P = 0.01) correlation was observed between increased temperature and the incidence of malaria		1=Yes		0=No	Not applicable
EST	29/03/2022 10:00	10.1016/S0169-4758(00)01643-4	2= Review paper	The economic burden of lymphatic filariasis in india	Ramaiah KD, Das PK, Michael E, Guyatt HL	Parasitology Today.	2000	Lymphatic filariasis affects 119 million people living in 73 countries, with India accounting for 40% of the global prevalence of infection. Despite its debilitating effects, lymphatic filariasis is given very low control priority. One of the reasons for this is paucity of information on the economic burden of the disease. Recent studies in rural areas of south India have shown that the treatment…	Estimate the annual economic loss of lymphatic filariasis for India and discuss the implications	Not mentioned	Not mentioned	2= Quantitative	0= Not mentioned	Not applicable	99= Not applicable	99= Not applicable	Not mentioned	99= Not applicable	99= Not applicable	99= Not applicable		Not mentioned	India	India	Not mentioned	Not mentioned	Not mentioned	Not mentioned	e Vector Control Research Centre, Medical Complex, Indira Nagar, Pondicherry-605 006, India.	1=Yes	99= Not applicable	Not applicable	Lymphatic filariasis	worm disease	3= Endemic	7= Vector-borne	1= India	Not applicable	0= No	Not applicable	0=No	Not applicable	0=No	Not applicable	Not applicable	0=No	Not applicable	0=No	Not applicable
EST	21/03/2022 10:15	doi.org/10.1016/S0001-706X(02)00030-X	1= Article	The economic loss due to treatment costs and work loss to individuals with chronic lymphatic filariasis in rural communities of Orissa, India	B.V. Babu , A.N. Nayak, K. Dhal, A.S. Acharya, P.K. Jangid, G. Mallic	Acta Tropica	2001	This paper is based on 1 year round case control study to investigate the economic burden, in terms of treatment costs and loss of work to people affected with chronic lymphatic filariasis in rural communities of Orissa, Eastern India. Around three-fourths of the chronic patients have sought treatment for their condition and spent, on average an amount of INR 396 (approximately US$ 8.7) per year.…	to investigate the economic burden, in terms of treatment costs and loss of work to people affected with chronic lymphatic filariasis in rural communities of Orissa, Eastern India	Not mentioned	Not mentioned	2= Quantitative	0= Not mentioned	Not applicable	99= Not applicable	99= Not applicable		4=Community	99= Not applicable	99= Not applicable		Not mentioned	Khurda district of Orissa	India	377 patients	unclear	stratified random sampling	Not mentioned	Division of Epidemiology, Regional Medical Research Centre, Indian Council of Medical Research, SE Rly Project Complex (Post), Bhubaneswar 751 023, India	0=No	4=Other	Hospital patients	lymphatic filariasis	worm disease	3= Endemic	7= Vector-borne	1= India	Not applicable	0= No	Not applicable	0=No	Not applicable	0=No	Not applicable	Not applicable	0=No	Not applicable	0=No	Not applicable
EST	28/02/2022 12:00	10.3402/gha.v8.29359	1= Article	The interrelationship between dengue incidence and diurnal ranges of temperature and humidity in a Sri Lankan city and its potential applications	Ehelepola ND, Ariyaratne K	Glob. Health Action	2015	BACKGROUND: Temperature, humidity, and other weather variables influence dengue transmission. Published studies show how the diurnal fluctuations of temperature around different mean temperatures influence dengue transmission. There are no published studies about the correlation between diurnal range of humidity and dengue transmission. OBJECTIVE: The goals of this study were to determine the cor…	To determine the correlation between dengue incidence and diurnal fluctuations of temperature and humidity in the Sri Lankan city of Kandy and to explore the possibilities of using that information for better control of dengue	Not mentioned	Not mentioned	0= Not mentioned	0= Not mentioned	Not applicable	99= Not applicable	99= Not applicable		3= District	99= Not applicable	99= Not applicable		Not mentioned	Kandy	Sri Lanka	Not mentioned	Not mentioned	Not mentioned	Not mentioned	The Teaching (General) Hospital – Kandy Kandy, Sri Lanka	0=No	4=Other	dengue patients	dengue	Viral disease	3= Endemic	7= Vector-borne	6= Sri Lanka	Not applicable	0= No	Not applicable	1= Yes	A rise of dengue in many parts of Sri Lanka and in the world due to the rise of mean temperature and lower DTR due to global warming.	1=Yes	Large diurnal fluctuations in temperature and humidity are negatively correlated with the dengue		0=No	Not applicable	0=No	Not applicable
EST	15/03/2022 09:00	10.1016/s0277-9536(01)00230-1	1= Article	The spatial epidemiology of cholera in an endemic area of Bangladesh	Ali M, Emch M, Donnay JP, Yunus M, Sack RB	Social Science & Medicine	2002	This paper defines high-risk areas of cholera based on environmental risk factors of the disease in an endemic area of Bangladesh. The risk factors include proximity to surface water, high population density, and low educational status, which were identified in an earlier study by the authors. Cholera data were analyzed by spatially referenced extended household units for two time periods, 1983-1…	This paper defines high-risk areas of cholera based on environmental risk factors of the disease in an endemic area of Bangladesh	Not mentioned	Not mentioned	2= Quantitative	8= Multi-criteria analysis	Not applicable	1= Spatial	2= Process-based	multi-criteria evaluation model	4=Community	99= Not applicable	1= Risk map	Number of cholera cases from Matlab hospital surveillance records	Linear and logistic regression models	Matlab	Bangladesh	Not mentioned	Not mentioned	Random sampling	Not mentioned	International Vaccine Institute, Seoul, South Korea. mali@ivi.int	1=Yes	2= general public	Not applicable	Cholera	Bacterial disease	3= Endemic	8= Water-borne	7= Bangladesh	Not applicable	0= No	Not applicable	0=No	Not applicable	0=No	Not applicable	Not applicable	0=No	Not applicable	0=No	Not applicable
EST	18/03/2022 10:00	10.1007/s11136-013-0455-0	1= Article	The use of focus groups to develop a culturally relevant quality of life tool for lymphatic filariasis in Bangladesh.	Zeldenryk L, Gray M, Gordon S, Speare R, Hossain M	Qual Life Res	2014	PURPOSE: The purpose of this study was to conduct focus groups to operationalise the construct of quality of life (QOL) for people living with lymphatic filariasis (LF) in Bangladesh to develop culturally valid items for a Bangladeshi LF QOL tool. METHODS: Ten focus groups were conducted with a stratified purposeful sample (n = 60) of LF patients (3 focus groups, n = 17), doctors (1 focus group, …	To conduct focus groups to operationalise the construct of quality of life (QOL) for people living with lymphatic filariasis (LF) in Bangladesh to develop culturally valid items for a Bangladeshi LF QOL tool	Not mentioned	Not mentioned	1= Qualitative	1= Focus group discussion,6=Review	Not applicable	99= Not applicable	99= Not applicable		99= Not applicable	99= Not applicable	99= Not applicable	Number of Lymphatic filariasis cases	Not mentioned	Saidpur	Bangladesh	Not mentioned	60 LF patients	Not mentioned	Australian GoverNot mentionedent Australian Post Graduate Award SchemeAustralian GoverNot mentionedent; AusAid/DEEWER Endeavour Research Fellowship (Bangladesh)	Occupational Therapy, School of Public Health, Tropical Medicine and Rehabilitation Sciences, James Cook University, Douglas, QLD, 4811, Australia, lynne.zeldenryk@jcu.edu.au	0=No	2= general public	Not applicable	Lymphatic filariasis	Worm disease	3= Endemic	7= Vector-borne	7= Bangladesh	Not applicable	0= No	Not applicable	0=No	Not applicable	0=No	Not applicable	Not applicable	0=No	Not applicable	0=No	Not applicable
EST	02/03/2022 13:00	10.3329/jhpn.v31i1.14744	1= Article	Time series analysis of cholera in Matlab, Bangladesh, during 1988-2001	Ali M, Kim DR, Yunus M, Emch M	J Health Population Nutrition	2013	This paper uses simple mathematical models and statistical estimation techniques to analyse the frequency distribution of microfilariae (mf) in blood samples from human populations which are endemic for lymphatic filariasis. The theoretical analysis examines the relationship between microfilarial burdens and the prevalence of adult (macrofilarial) worms in the human host population. The main find…	examined the impact of in-situ climatic and marine environmental variability on cholera incidence in an endemic area of Bangladesh and developed a forecasting model for understanding the magnitude of incidence	Not mentioned	Not mentioned	2= Quantitative	0= Not mentioned	Not applicable	2= Space time	1= Correlative	SARIMA time series model	3= District	2= Month	3= Spatial and temporal forecast	Number of human cases (Cholera) in the Matlab study area from 1988 to 2001	Jenkins modelling strategy	Matlab	Bangladesh	210,000	4,157 cholera cases	Not mentioned	NOAA Oceans and Human Health Program	International Vaccine Institute, SNU Research Park, San 4-8 Nakseongdae-dong, Gwanak-gu, Seoul, Korea. mali@ivi.int	1=Yes	2= general public	Not applicable	Cholera	Bacterial disease	3= Endemic	8= Water-borne	7= Bangladesh	Not applicable	0= No	Not applicable	1= Yes	global warming phenomenon	1=Yes	Higher temperatures facilitate Vibrio reproduction, which increases concentrations in the aquatic habitat		0=No	Not applicable	0=No	Not applicable
EST	24/03/2022 12:00	10.3389/fcimb.2021.641632	1= Article	Towards a Sustainable Vector-Control Strategy in the Post Kala-Azar Elimination Era	Garlapati R, Iniguez E, Serafim TD, Mishra PK, Rooj B, Sinha B, Valenzuela JG, Srikantiah S, Bern C, Kamhawi S	Frontiers in Cellular and Infection Microbiology	2021	Visceral leishmaniasis (VL) is a potentially deadly parasitic disease. In the Indian sub-continent, VL is caused by Leishmania donovani and transmitted via the bite of an infected Phlebotomus argentipes female sand fly, the only competent vector species in the region. The highest disease burden is in the northern part of the Indian sub-continent, especially in the state of Bihar. India, Banglades…	discuss the successes and failures of previous and current vector-control strategies implemented to combat kala-azar in Bihar, India, and identify gaps in our understanding of vector transmission towards development of innovative tools to ensure sustained vector control in the post-elimination period.	Not mentioned	Not mentioned	1= Qualitative	5= Household survey,6=Review	Not applicable	99= Not applicable	99= Not applicable	Not mentioned	2= State	99= Not applicable	99= Not applicable	Number of cases of kala-azar disease recorded	Not mentioned	Bihar	India	Not mentioned	Not mentioned	Random sampling	Bill & Melinda Gates Foundation, Grant Number (INV-008856/OPP1196454),	Bihar Technical Support Program, CARE India Solutions for Sustainable Development, Patna, India	1=Yes	99= Not applicable	Not applicable	Visceral leishmaniasis (VL)	Protozoan disease	3= Endemic	7= Vector-borne	1= India	Not applicable	0= No	Not applicable	0=No	Not applicable	0=No	Not applicable	Not applicable	0=No	Not applicable	1=Yes	Not applicable
EST	24/02/2022 16:02	10.1186/1475-2875-9-125	1= Article	Towards malaria risk prediction in Afghanistan using remote sensing	Adimi F, Soebiyanto RP, Safi N, Kiang R	Malaria Journal	2010	BACKGROUND: Malaria is a significant public health concern in Afghanistan. Currently, approximately 60% of the population, or nearly 14 million people, live in a malaria-endemic area. Afghanistan's diverse landscape and terrain contributes to the heterogeneous malaria prevalence across the country. Understanding the role of environmental variables on malaria transmission can further the effort fo…	Understanding the role of environmental variables on malaria transmission	Not mentioned	Not mentioned	0= Not mentioned	0= Not mentioned	Not applicable	2= Space time	1= Correlative	stepwise regression	2= State	2= Month	3= Spatial and temporal forecast	malaria cases or incidence data	Not mentioned	NM	Afghanistan	Not mentioned	23 provinces	Not mentioned	NASA Applied Sciences Public Health Application Program	Global Change Data Center, NASA Goddard Space Flight Center, Greenbelt, Maryland 20771, USA	1=Yes	99= Not applicable	Not applicable	Malaria	Protozoan disease	3= Endemic	7= Vector-borne	1= India	Not applicable	0= No	Not applicable	0=No	Not applicable	1=Yes	Surface temperature is the second strongest predictor		0=No	Not applicable	1=Yes	Vegetation index appears to be one of the more significant predictors for malaria incidence in Afghanistan
EST	16/02/2022 14:00	10.3390/su9040604	1= Article	Towards sustainable public health surveillance in india: using routinely collected electronic emergency medical service data for early warning of infectious diseases	Pilot, Eva; Roa, Ramana; Jena, Biranchi; Kauhl, Boris; Krafft, Thomas; Murthy, G. V. S.	SUSTAINABILITY-BASEL	2017	Infectious disease surveillance, timely detection and early warning of outbreaks present a complex challenge to health authorities in India. Approaches based on the use of unexplored data sources, like emergency medical services (EMS) data, can contribute to the further advancement of public health surveillance capacities in India and support and strengthen the Integrated Disease Surveillance Pro…	To explore whether routinely collected emergency medical services (EMS) health data can improve sustainable infectious disease surveillance and early warning capacity and the need for improved surveillance systems for early warning of infectious diseases in India	Health information is still insufficient for early warning of infectious diseases in India despite considerable efforts	Not mentioned	3= Mixed methods	7= Mixed methods	Not applicable	3= Temporal	1= Correlative	space–time permutation model, ARIMA models	3= District	3= Day	2= Temporal forecast	Hospital data and data collected during interviews from institutional stakeholders (Emergency Management and Research Institute)		Sikakulam, Anantapur, Guntur	India	Not mentioned	Not mentioned	stratified system random sampling	German Federal Ministry of Education and Research (BMBF)Federal Ministry of Education & Research (BMBF); Indian Council for Medical Research (ICMR)Indian Council of Medical Research (ICMR) [BMBF: IND08/005, ICMR: INDO/TRC/612/09-IHD]	Maastricht University, The Netherlands	1=Yes	4=Other	Stakeholders at different levels of the reporting network (but these stakeholders not stated in specific i.e., who are they?)	Dengue	Viral disease	3= Endemic	7= Vector-borne	1= India	Not applicable	0= No	Not applicable	0=No	Not applicable	0=No	Not applicable	Not applicable	0=No	Not applicable	0=No	Not applicable
EST	07/03/2022 14:00	10.1007/s00484-021-02097-x	1= Article	Understanding the effect of climate change in the distribution and intensity of malaria transmission over India using a dynamical malaria model	Chaturvedi S, Dwivedi S	International Journal of Biometeorology	2021	Efforts have been made to quantify the spatio-temporal malaria transmission intensity over India using the dynamical malaria model, namely, Vector-borne Disease Community Model of International Centre for Theoretical Physics Trieste (VECTRI). The likely effect of climate change in the variability of malaria transmission intensity over different parts of India is also investigated. The Historical …	To quantify and study the spatio-temporal intensity of malaria transmission and its variability in the context of climate change over different parts of India	Limited modelling studies linking climate fluctuations and malaria transmission rate across different regions of India	Not mentioned	2= Quantitative	0= Not mentioned	Not applicable	2= Space time	2= Process-based	VECTRI malaria transmission model	1= National	2= Month	3= Spatial and temporal forecast	Unclear	Coupled Model Intercomparison Project Phase 5 (CMIP5) model	India	India	Not mentioned	Not mentioned	Not mentioned	DST, Govt. of India Department of Science & Technology (India)	K Banerjee Centre of Atmospheric and Ocean Studies and M N Saha Centre of Space Studies, University of Allahabad, Prayagraj, UP, 211002, India.	0=No	99= Not applicable	Not applicable	Malaria	Protozoan disease	3= Endemic	7= Vector-borne	1= India	Not applicable	0= No	Not applicable	1= Yes	Overall, we are likely to have an increase in the duration of malaria disease in a year as a result of anthropogenic climate change	1=Yes	The malaria intensity over a region sensitively depends on temperature and rainfall of that region		1=Yes	Rainfall as a driver of malaria	0=No	Not applicable
EST	22/03/2022 12:00	10.1111/nyas.13084	2= Review paper	Urban climate versus global climate change-what makes the difference for dengue?	Misslin R, Telle O, Daudé E, Vaguet A, Paul RE	The New York Academy of Sciences	2016	The expansion in the geographical distribution of vector-borne diseases is a much emphasized consequence of climate change, as are the consequences of urbanization for diseases that are already endemic, which may be even more important for public health. In this paper, we focus on dengue, the most widespread urban vector-borne disease. Largely urban with a tropical/subtropical distribution and ve…	Propose future necessary avenues of research, and underline the need to develop vector-control strategies pertinent to modern society.	Not mentioned	Not mentioned	2= Quantitative	6=Review	Not applicable	1= Spatial	99= Not applicable	Not mentioned	1= National	99= Not applicable	1= Risk map	Not mentioned	Not mentioned	India	India	Not mentioned	Not mentioned	Not mentioned	Not mentioned	Centre National de la Recherche Scientifique, UMR 6266 IDEES, Rouen, France	1=Yes	99= Not applicable	Not applicable	dengue	Viral disease	3= Endemic	7= Vector-borne	1= India	Not applicable	0= No	Not applicable	0=No	Not applicable	1=Yes	Diurnal temperature range have significant effect on dengue virus transmission by A. aegypti		0=No	Not applicable	0=No	Not applicable
EST	10/03/2022 13:00	10.3402/gha.v9.30834	1= Article	Using health and demographic surveillance for the early detection of cholera outbreaks: analysis of community- and hospital-based data from Matlab, Bangladesh	Saulnier DD, Persson LÅ, Streatfield PK, Faruque AS, Rahman A	Glob Health Action	2016	BACKGROUND: Cholera outbreaks are a continuing problem in Bangladesh, and the timely detection of an outbreak is important for reducing morbidity and mortality. In Matlab, the ongoing Health and Demographic Surveillance System (HDSS) data records symptoms of diarrhea in children under the age of 5 years at the community level. Cholera surveillance in Matlab currently uses hospital-based data. OBJ…	To determine whether increases in cholera in Matlab can be detected earlier by using HDSS diarrhea symptom data in a syndromic surveillance analysis, when compared to hospital admissions for cholera.	Not mentioned	Not mentioned	0= Not mentioned	4= Interviews,9= Other	syndromic surveillance statistical program EARS (Early Aberration Reporting System)	99= Not applicable	99= Not applicable		3= District	99= Not applicable	99= Not applicable	Number of hospital cholera cases from February 1, 2008, and February 16, 2010	Not mentioned	Matlab	Bangladesh	Not mentioned	Not mentioned	Not mentioned	icddr,b; Australian Agency for International Development; GoverNot mentionedent of the People's Republic of Bangladesh; Canadian International Development Agency; Swedish International Development Cooperation Agency; UK Department for International Development	International Maternal and Child Health, Department of Women's and Children's Health, Uppsala University, Uppsala, Sweden	1=Yes	2= general public	Not applicable	Cholera	Bacterial disease	4= Epidemic	4= Food-borne (via ingestion)	7= Bangladesh	Not applicable	0= No	Not applicable	0=No	Not applicable	0=No	Not applicable	Not applicable	0=No	Not applicable	0=No	Not applicable
EST	28/03/2022 10:00	PMID: 26418647	2= Review paper	Vector competence of two Indian populations of Culex quinquefasciatus (Diptera: Culicidae) mosquitoes to three West Nile virus strains	Sudeep AB, Mandar P, Ghodke YK, George RP, Gokhale MD	J Vector Borne Dis	2015	BACKGROUND & OBJECTIVES: Culex quinquefasciatus is one of the principal vectors of West Nile virus (WNV). The mosquito also acts as a bridge vector as it feeds on both birds and humans. In the background of the recent reports of WNV activity in Kerala and Assam with fatalities, a study was initiated to determine the growth kinetics and transmission mechanisms of three strains of WNV in two popula…	To determine the growth kinetics and transmission mechanisms of three strains of WNV in two populations of Cx. quinquefasciatus.	Not mentioned	Not mentioned	2= Quantitative	0= Not mentioned	Not applicable	3= Temporal	99= Not applicable	Not mentioned	1= National	99= Not applicable	99= Not applicable	WNV detected from mosquito strains	Not mentioned	Pashan, Pune,	India	Not mentionedN	Not mentioned	Not mentioned	Not mentioned	National Institute of Virology (ICMR), Pune, India		99= Not applicable	Not applicable	West Nile Virus	Viral disease	3= Endemic	7= Vector-borne	1= India	Not applicable	0= No	Not applicable	0=No	Not applicable	0=No	Not applicable	Not applicable	0=No	Not applicable	0=No	Not applicable
EST	24/03/2022 13:10	PMC3461713	2= Review paper	Vector control interventions for visceral leishmaniasis elimination initiative in South Asia, 2005-2010	Picado A, Dash AP, Bhattacharya S, Boelaert M	Indian J Med Res.	2012	The Visceral Leishmaniasis (VL) Elimination Initiative in the Indian subcontinent was launched in 2005 as a joint effort between the governments in the Region (India, Nepal and Bangladesh) and the World Health Organization (WHO). The objective is to reduce the annual VL incidence below 1/10,000 inhabitants by 2015 based on detection and treatment of VL cases and vector control. We present here a …	Present a review of studies published in the period 2005-2010 on the efficacy of different tools to control Phlebotomus argentipes.	Not mentioned	Not mentioned	1= Qualitative	6=Review	Not applicable	99= Not applicable	99= Not applicable	Not mentioned	1= National	99= Not applicable	99= Not applicable		Not mentioned	South Asia	South Asia	Not mentioned	Not mentioned	Not mentioned	Not mentioned	Department of Public Health, Institute of Tropical Medicine, Nationalestraat 155, Antwerp, Belgium	1=Yes	99= Not applicable	Not applicable	Leishmaniasis	Protozoan disease	3= Endemic	7= Vector-borne	8= Regional (South Asia)		0= No	Not applicable	0=No	Not applicable	0=No	Not applicable	Not applicable	1=Yes		0=No	Not applicable
EST	10/03/2022 09:16	10.3389/fpubh.2018.00238	1= Article	Vibrio cholerae Transmits Through Water Among the Household Contacts of Cholera Patients in Cholera Endemic Coastal Villages of Bangladesh, 2015-2016 (CHoBI7 Trial)	Rahman Z, Rahman MA, Rashid MU, Monira S, Johura FT, Mustafiz M, Bhuyian SI, Zohura F, Parvin T, Hasan K, Saif-Ur-Rahman KM, Islam NN, Sack DA, George CM, Alam M	Front Public Health	2018	Recurrent cholera causes significant morbidity and mortality in cholera endemic estuarine areas of Bangladesh. There have been limited studies to investigate the transmission patterns of V. cholerae associated with cholera in Bangladesh. In this study, we characterized V. cholerae serogroup O1 isolated from 30 cholera patients, 76 household contacts, 119 stored drinking water samples, and 119 wat…	investigate person to person and environmental transmission routes for cholera infection among household contacts of cholera cases	Not mentioned	Not mentioned	2= Quantitative	5= Household survey	Not applicable	1= Spatial	1= Correlative	Not mentioned	3= District	99= Not applicable	1= Risk map	Stool samples of hospital patients tested by bacterial culture for V. cholera	Not mentioned	Bakerganj and Mathbaria	Bangladesh	Not mentioned	Unclear	Not mentioned	Center for Global Health at Johns Hopkins University; National Institute of Allergy and Infectious DiseasesUnited States Department of Health & Human ServicesNational Institutes of Health (NIH) - USANIH National Institute of Allergy & Infectious Diseases (NIAID) [NIAID 1K01AI110526-01A1, 1 RO1 A13912901]; NATIONAL INSTITUTE OF ALLERGY AND INFECTIOUS DISEASESUnited States Department of Health & Hu…	Infectious Diseases Division, International Center for Diarrhoeal Disease Research, Dhaka, Bangladesh	1=Yes	2= general public	Not applicable	cholera	Bacterial disease	3= Endemic	7= Vector-borne	7= Bangladesh	Not applicable	0= No	Not applicable	0=No	Not applicable	0=No	Not applicable	Not applicable	0=No	Not applicable	0=No	Not applicable
EST	15/03/2022 10:00	10.1186/s41043-016-0040-6	1= Article	What is cholera? A preliminary study on caretakers' knowledge in Bangladesh	Tamason CC, Tulsiani SM, Siddique AK, Hoque BA, Mackie Jensen PK	J Health Popul Nutr.	2016	BACKGROUND: Cholera has afflicted the Indian sub-continent for centuries, predominantly in West Bengal and modern-day Bangladesh. This preliminary study aims to understand the current level of knowledge of cholera in female Bangladeshi caretakers, which is important in the outcome of the disease and its spread. A pilot study was conducted among 85 women in Bangladesh using qualitative questionnai…	Aims to understand the current level of knowledge of cholera in female Bangladeshi caretakers,	Not mentioned	Not mentioned	1= Qualitative	5= Household survey	Not applicable	99= Not applicable	99= Not applicable		3= District	99= Not applicable	99= Not applicable		Not mentioned	Bangladesh	Bangladesh	Not mentioned	85 women caretakers	Random sampling	Danida Travel Grant	Department of Public Health, Global Health Section, University of Copenhagen, Øster Farimagsgade 5, Building 9, 1353, Copenhagen, Denmark. ctamason@sund.ku.dk	1=Yes	2= general public	Not applicable	Cholera	Bacterial disease	3= Endemic	4= Food-borne (via ingestion)	7= Bangladesh	Not applicable	0= No	Not applicable	0=No	Not applicable	0=No	Not applicable	Not applicable	0=No	Not applicable	0=No	Not applicable
EST	30/01/2024 09:00	10.1007/s00484-022-02404-0	1= Article	Time series analysis of leishmaniasis incidence in Sri Lanka: evidence for humidity-associated fluctuations.	Wijerathna T, Gunathilaka N	Int J Biometeoro	2023	Leishmaniasis is a vector-borne disease of which the transmission is highly influenced by climatic factors, whereas the nature and magnitude differ between geographical regions. The effects of climatic variables on leishmaniasis in Sri Lanka are poorly investigated. The present study focused on time-series analysis of leishmaniasis cases reported from Sri Lanka with selected climatic variables. V…	Examine the effects of climatic variables on leishmaniasis in Sri Lanka	ri Lanka is one of the endemic countries for cutaneous leishmaniasis in the world	The effects of climatic variables on leishmaniasis in Sri Lanka are poorly investigated	2= Quantitative	8= Multi-criteria analysis	Not applicable	3= Temporal	1= Correlative	ARIMA-based models and SARIMA	1= National	1= Year	2= Temporal forecast	leishmaniasis	The autocorrelation function (ACF) and partial autocorrelation function (PACF), which are measures of correlation between an observation and its past values of a time series, were plotted to determine whether there is a seasonality in the data set, indicated by similar values at regular intervals (For instance, higher number of patients after every 12 months, which is indicated by the tall bars o…	Sri Lanka	Sri Lanka	Not applicable	Not applicable	Not applicable	Sri Lanka National Research Council, Sri Lanka, Grant No. NRC 16–142.	Department of Parasitology, Faculty of Medicine, University of Kelaniya, Ragama, Sri Lanka	0=No	1= policy decision-makers,3= scientists/researchers		Leishmaniasis	Protozoan disease	3= Endemic	7= Vector-borne	6= Sri Lanka	Not applicable	0= No	Not applicable	0=No	Not applicable	1=Yes	In Hambanthota, both the maximum temperature (r = 0.555, P < 0.05) and relative humidity (r = 0. 0.255, P < 0.05) were positively associated with the number of leishmaniasis patients	https://link.springer.com/article/10.1007/s00484-022-02404-0#Fun	1=Yes	Rainfall showed an impact on the disease incidence only for Polonnaruwa (r = − 0.239, P < 0.05). This was a negative correlation with a 6-month lag. No significant correlations were observed for any of the climate variables for the Kurunegala district.	0=No	Not applicable
EST	30/01/2024 01:00	10.1016/j.amsu.2022.104936	2= Review paper	Cholera amid COVID-19: Call from three nations; India, Bangladesh, and Nepal	Shrestha, Abhigan Babua,*; Khatroth, Sumalathab; Malreddy, Anannyab; Issa, Farah Abdulkadirc; Shrestha, Sajinad; Shrestha, Shumnevae	Annals of Medicine & Surgery	2022	Covid-19 was a major pandemic of the 21st century that flinched away every individual worldwide. The extensive impact of this rapidly spreading deadly virus doomed the health care systems with the unexpected wave wreaked havoc leading to a global health crisis. It has been a high burden on the functioning existing medical system, overloads health professionals, disruption of the medical supply ch…	Not clear	Not clear	Not mentioned	1= Qualitative	6=Review	Not applicable	99= Not applicable	99= Not applicable	NA	1= National	99= Not applicable	99= Not applicable	Not Applicable	Not applicable	India, Bangladesh and Nepal	India, Bangladesh and Nepal	Not applicable	Not applicable	Not applicable	Not sponsored.	M Abdur Rahim Medical College, Dinajpur, Bangladesh	1=Yes	1= policy decision-makers,2= general public,3= scientists/researchers		Cholera	Bacterial disease	3= Endemic	8= Water-borne	1= India,2= Nepal,7= Bangladesh	Not applicable	0= No	Not applicable	0=No	Not applicable	0=No	Not applicable	Not applicable	1=Yes		0=No	Not applicable
EST	31/01/2024 11:00	10.1371/journal.pntd.0011820	1= Article	Economic burden of dengue in urban Bangladesh: A societal perspective.	Sarker AR, Paul S, Zohara F, Hossain Z, Zabeen I, Chowdhury SMZI, Ahmed M, Ali N, Oppong R	PLoS Negl Trop Dis	2023	BACKGROUND: Dengue, a vector-borne disease, is a major public health problem in many tropical and subtropical countries including Bangladesh. The objective of this study is to estimate the societal cost of illness of dengue infections among the urban population in Dhaka, Bangladesh. METHODS: A cost-of-illness study was conducted using a prevalence-based approach from a societal perspective. Costs…	estimate the societal cost of illness of dengue infections among the urban population in Dhaka, Bangladesh.	a major public health problem in many tropical and subtropical countries including Bangladesh	The cost associated with dengue treatment	2= Quantitative	5= Household survey	Not applicable	99= Not applicable	99= Not applicable		3= District	99= Not applicable	99= Not applicable	Not Applicable	Not applicable	two public hospitals in urban	Bangladesh	302 hospitalized confirmed dengue patients	302 hospitalized confirmed dengue patients	Random sampling	Not mentioned	1 Population Studies Division, Bangladesh Institute of Development Studies (BIDS), Dhaka, Bangladesh, 2. Health Economic Unit, Institute of Applied Health Research, University of Birmingham, Birmingham, United Kingdom, 3 Health Economic Unit, Melbourne School of Population and Global Health, University of Melbourne, Melbourne, Australia, 4 Health Economics Unit, Health Services Division, Ministry…	1=Yes	4=Other	confirmed dengue patients	Dengue	Viral disease	3= Endemic	7= Vector-borne	7= Bangladesh	Not applicable		Not applicable	0=No	Not applicable	0=No	Not applicable	Not applicable	0=No	Not applicable	0=No	Not applicable
EST	06/02/2024 09:00	https://doi.org/10.1371/journal.pone.0292723	1= Article	Burden of dengue, leishmaniasis and lymphatic filariasis in India and its states from 1990–2019: Analysis from the Global Burden of Disease study (GBD 2019)	Omprokash Dutta,Ajay Prasanth,Ashu Kumari,Kumari Akanksha,Farah Deeba,Nasir Salam	PLOS ONE	2023	Vector-borne diseases such as dengue, leishmaniasis, and lymphatic filariasis, constitute significant sources of illness, disability, and mortality among the poor and vulnerable in many countries around the world, including India. Based on the global burden of diseases, injuries, and risk factors study 2019, we analyse the burden of dengue, leishmaniasis, and lymphatic filariasis, in India from 1…	analyse the burden of dengue, leishmaniasis, and lymphatic filariasis, in India from 1990 to 2019	The burden of vector borne diseases and related health implications in south Asia as a concern disease study	The entrenched impact and health implications of VBD burden from 1990 to 2019	2= Quantitative	5= Household survey	Not applicable	3= Temporal	1= Correlative	Correlation	1= National	1= Year	2= Temporal forecast	leishmaniasis and lymphatic filariasis		India and its states (States not mentioned)	India	Not mentioned	Not mentioned	Not applicable	No funding information provided	Department of Microbiology, Central University of Punjab, Bathinda, India	1=Yes	1= policy decision-makers,3= scientists/researchers		dengue, leishmaniasis and lymphatic filariasis	Viral disease, Bacterial disease, Protozoan disease	3= Endemic	7= Vector-borne	1= India	Not applicable	0= No	Not applicable	1= Yes	Not applicable	1=Yes			1=Yes		0=No	Not applicable
EST	07/02/2024 09:00	https://doi.org/10.1016/j.eswa.2023.121490	1= Article	Modeling climate change impacts on vector-borne disease using machine learning models: Case study of Visceral leishmaniasis (Kala-azar) from Indian state of Bihar	Shubham Kumar, Aman Srivastava, Rajib Maity	Expert Systems with Applications	2024	Visceral leishmaniasis or Kala-azar (KA) is a Vector-Borne Disease (VBD) that remains the second-largest parasitic killer across the globe (mortality rate: 75–95%). More than 60% of KA cases originate in South Asia, wherein India accounts for 2/3rd of the cases, and Bihar, a state in India, alone accounts for more than 50% of the Indian cases. Past studies suspected climate change vulnerabilities…	develops a Radial Basis Function (RBF) kernel-based Support Vector Regression (SVR), hereinafter RBF-kernel-based-SVR model for the most-affected endemic districts of Bihar (northern-India), using the data from 2016 and 2021.	Disease remains the second-largest parasitic killer across the globe (mortality rate: 75–95%). More than 60% of KA cases originate in South Asia, wherein India accounts for 2/3rd of the cases	High rate of mortality cases in India.	2= Quantitative	5= Household survey	Not applicable	3= Temporal	1= Correlative	Correleation	2= State	1= Year	2= Temporal forecast	Visceral leishmaniasis (Kala-azar)		Bihar	India	Not mentioned	Not mentioned	Not applicable	No funding was received.	Department of Civil Engineering, Indian Institute of Technology (IIT) Kharagpur, Kharagpur 721302, West Bengal, India	0=No	1= policy decision-makers,3= scientists/researchers		Visceral leishmaniasis (Kala-azar)	Protozoan disease	1= Emerging	7= Vector-borne	1= India	Not applicable	0= No	Not applicable	1= Yes	Not applicable	1=Yes	the correlation matrix indicated temperature and wind speed as highly correlated (or influential) with Kala-azar cases.		1=Yes	Results suggested that temperature, wind speed, rainfall, and population density significantly contributed to the KA outbreaks	0=No	Not applicable
EST	09/02/2024 11:00	https://doi.org/10.1016/j.knosys.2023.110645	1= Article	Semantic web-based diagnosis and treatment of vector-borne diseases using SWRL rules	Ritesh Chandra, Sadhana Tiwari, Sonali Agarwal, Navjot Singh	Knowledge-Based Systems	2023	Vector-borne diseases (VBDs) are a kind of infection caused through the transmission of vectors generated by the bites of infected parasites, bacteria, and viruses, such as ticks, mosquitoes, triatomine bugs, blackflies, and sandflies. If these diseases are not properly treated within a reasonable time frame, the mortality rate may rise. In this work, we propose a set of ontologies that will help…	Develop VBD’s ontology, electronic health records taken from the Indian Health Records website, text data generated from Indian government medical mobile applications, and doctors’ prescribed handwritten notes of patients are used as input	The endemic burden of vector borne disease in the India	NS	qualitative	9= Other	Doctor’s written clinical notes and medical mobile application data	99= Not applicable	99= Not applicable	NA	1= National	99= Not applicable	99= Not applicable	Not applicable		India	India	Not applicable	Not applicable	Not mentioned	Extra Mural Research (EMR) GoverNot mentionedent of India Fund by Council of Scientific and Industrial Research (CSIR) ”, Sanction letter no. – 60(0120)/19/EMR-II.	Indian Institute of Information Technology Allahabad, Prayagraj, India	1=Yes	4=Other	Doctors handwritten note	Vector borne diseases ( Specific disease not mentioned)	NS	3= Endemic	7= Vector-borne	1= India	Not applicable	0= No	Not applicable	0=No	Not applicable	0=No	Not applicable	Not applicable	0=No	Not applicable	0=No	Not applicable
EST	09/02/2024 13:00	10.1002/hsr2.1775	2= Review paper	Infectious diseases in Afghanistan: Strategies for health system improvement	Essar MY, Siddiqui A, Head MG	Health Sci Rep.	2023	BACKGROUND AND AIM: Afghanistan is grappling with a severe health crisis marked by a high prevalence of infectious diseases, particularly tuberculosis, malaria, HIV, and the added strain of the COVID-19 pandemic. The nation's healthcare system, already fragile, faces formidable challenges. Socioeconomic constraints, including limited resources and financial barriers, hinder healthcare accessibili…	The study aims to assess the feasibility and effectiveness of current approaches, presenting a comprehensive view of challenges and opportunities within the Afghan healthcare system	Afghanistan is grappling with a severe health crisis marked by a high prevalence of infectious diseases, particularly tuberculosis, malaria, HIV, and the added strain of the COVID-19 pandemic.	NS	1= Qualitative	6=Review	Not applicable	99= Not applicable	99= Not applicable	NA	1= National	99= Not applicable	99= Not applicable	Not applicable	Not applicable	India	India	Not mentioned	Not mentioned	Not applicable	No funding information provided.	Department of Dentistry, Kabul University of Medical Sciences, Kabul, Afghanistan Department of Global Health, McMaster University, Hamilton, Ontario, Canada Correspondence Mohammad Yasir Essar, Department of Dentistry, Kabul University of Medical Sciences, Kabul, 1001, Afghanistan.	1=Yes	4=Other	Reviews (articles)	Tuberculosis, Malaria, AIDS, COVID-19, Measles, Hepatitis, and Cholera	Viral disease, Bacterial disease, Protozoan disease, (multiple diseases identified)	3= Endemic	7= Vector-borne	1= India	Not applicable	0= No	Not applicable	1= Yes	Subsequently, experiences extreme climate changes that directly leads to fatalities, injuries, and mental health issues due to severe storms, floods, and extreme heatwaves. Moreover, climate change's long-term indirect consequences encompass respiratory issues, cardiovascular diseases, malnutrition, and diarrheal illnesses. Particularly, altered climate conditions can influence the distribution a…	0=No	Not applicable	Not applicable	0=No	Not applicable	0=No	Not applicable
EST	16/02/2024 10:00	10.1371/journal.pone.0275447	1= Article	SARIMA and ARDL models for predicting leptospirosis in Anuradhapura district Sri Lanka.	Janith Warnasekara ,Suneth Agampodi,Abeynayake NR	PLOS ONE	2022	Leptospirosis is considered a neglected tropical disease despite its considerable mortality and morbidity. Lack of prediction remains a major reason for underestimating the disease. Although many models have been developed, most of them focused on the districts situated in the wet zone due to higher case numbers in that region. However, leptospirosis remains a major disease even in the dry zone o…	The objective of this study is to develop a time series model to predict leptospirosis in the Anuradhapura district situated in the dry zone of Sri Lanka	Not mentioned	The increasing rate of Leptospirosis in Anuradhapura district Sri Lanka	2= Quantitative	9= Other	Quantitative	3= Temporal	1= Correlative	SARIMA and ARDL models	3= District		1= Risk map	Not applicable	Not applicable	Anuradhapura	Sri Lanka	Not mentioned	Not mentioned	Not applicable	No funding information provided	Department of Community Medicine, Faculty of Medicine and Allied Sciences, Rajarata University of Sri Lanka, Mihintale, Sri Lanka, Postgraduate Institute of Agriculture, University of Peradeniya, Peradeniya, Sri Lanka	1=Yes	99= Not applicable	Not applicable	leptospirosis	Bacterial disease	3= Endemic	7= Vector-borne	6= Sri Lanka	Not applicable		Not applicable	0=No	Not applicable	1=Yes	The temperature showed a positive association with the occurrence of leptospirosis.		1=Yes	rainfall was associated with leptospirosis. The standardized coefficients are also higher in rainy days than in rainfall. This might be due to continuous rain over a period of a few months, creating a favourable environment for the growth and survival of Leptospira.	0=No	Not applicable
EST	16/02/2024 11:00	10.1038/s41467-022-28145-7	1= Article	The neglected role of relative humidity in the interannual variability of urban malaria in Indian cities	M. Santos-Vega, P. P. Martinez, K. G. Vaishnav, V. Kohli, V. Desai, M. J. Bouma & M. Pascual	M. Santos-Vega, P. P. Martinez, K. G. Vaishnav, V. Kohli, V. Desai, M. J. Bouma & M. Pascual	2022	The rapid pace of urbanization makes it imperative that we better understand the influence of climate forcing on urban malaria transmission. Despite extensive study of temperature effects in vector-borne infections in general, consideration of relative humidity remains limited. With process-based dynamical models informed by almost two decades of monthly surveillance data, we address the role of …	he role of relative humidity in the interannual variability of epidemic malaria in two semi-arid cities of India	Limited study on relative humidity impact on malaria in India	NS	2= Quantitative	9= Other	Quantitative secondary data analysis	3= Temporal	1= Correlative	climate-driven transmission model with the MLE (Maximum Likelihood Estimates)	99= Not applicable	2= Month	2= Temporal forecast	Human outbreak per unit	Not mentioned	Ahmedabad and Surat	India	Not applicable	Not applicable	Randomised sample of secondary data	No funding information provided	Department of Ecology and Evolution, University of Chicago, Chicago, USA Departamento de Ingeniería Biomédica, Grupo de Investigación en Biología Matemática y Computacional BIOMAC, Universidad de los Andes, Bogotá, Colombia	1=Yes	99= Not applicable	Not applicable	Malaria	protozoa	3= Endemic	7= Vector-borne	1= India	Not applicable	0= No	Not applicable	1= Yes	Our findings indicate that relative humidity is a critical factor in the spread of urban malaria and potentially other vector-borne epidemics, and that climate change and lack of hydrological planning in cities might jeopardize malaria elimination efforts.	0=No	Not applicable	Not applicable	0=No	Not applicable	0=No	Not applicable
EST	16/02/2024 12:14	10.4103/0972-9062.355958	1= Article	Vector and rodent surveillance for Orientia tsutsugamushi in north India.	Kaura T, Kaur J, Bisht K, Goel S, Lakshmi P, Grover GS, Mewara A, Biswal M	J Vector Borne Dis.	2022	BACKGROUND & OBJECTIVES: Scrub typhus or chigger borne typhus, caused by Orientia tsutsugamushi is an emerging vector-borne disease as large numbers of cases have been reported in various tropical countries. It is transmitted to humans through bites of infected chiggers (larval mites). The knowledge about the vector, its distribution, density and habitat are important so as to understand the epid…	understand the epidemiology of scrub typhus	emerging vector-borne disease as large numbers of cases have been reported in various tropical countries	Not mentioned	2= Quantitative	9= Other	Rodent Survey	99= Not applicable	99= Not applicable		2= State	2= Month	2= Temporal forecast	Orientia tsutsugamushi		Nagar, Punjab (Village Chajju Majra; Village Raipur Kalan; Village Saidpura; Village Sambhalki; Village Harlalpur; Village Baroli; Gobind Nagar, Nayagaon) and eight areas of Chandigarh (Sector-12, PGIMER, Sector-41 B, Sector-41 D, Adarsh Colony, Sector-54, Village Kaimbwala; Daddu Majra; Industrial area; Village Mauli Jagran)	India	India	Not applicable	Not applicable	No funding information provided	Department of Medical Parasitology, Postgraduate Institute of Medical Education and Research, Chandigarh, India	0=No	99= Not applicable	Not applicable	scrub typhus	Bacterial disease	3= Endemic	7= Vector-borne	1= India	Not applicable	0= No	Not applicable	0=No	Not applicable	0=No	Not applicable	Not applicable	0=No	Not applicable	0=No	Not applicable
EST	16/02/2024 9:15	10.3855/jidc.15078	2= Review paper	infections in Pakistan: prevalence, factors affecting spread, and recommendations for controlZehra	Zehra Naseem1 #, Maaha Ayub1 #, Sharaf Ali Shah2, Syed Asad Ali3, Syed Hani Abidi	Infect Dev Ctries	2022	Pakistan is endemic to a number of viral infections, owing to its humid climate, topographical variation, soaring population, and lack of education and awareness. These viruses may have several different modes of transmission, including respiratory or airborne transmission, sexual transmission, blood-borne, fecal-oral transmission, vector-borne transmission, and transmission following an organ tr…	present a review of the most recent studies on different viruses, transmitted through various transmission routes, found commonly in Pakistan, along with the prevalence of each, and recommend control measures required against these viruses	The endemic nature of infectious diseases in Pakistan	NS	1= Qualitative	6=Review	Not applicable	99= Not applicable	99= Not applicable	NA	99= Not applicable	99= Not applicable	99= Not applicable			Pakistan	Pakistan	Not applicable	Not mentioned	Not applicable	Higher Education Commission grant no. 5217/Sindh/NRPU/R&D/HEC/2016, and Pakistan Science Foundation grant no. PSF/Res/S-AKU/Med (488)	Medical College, Aga Khan University, Karachi, Pakistan	1=Yes	99= Not applicable	Not applicable	chickenpox, influenza, measles, rubella, and coronaviruses, Congo Crimean Hemorrhagic Fever virus, rabies,	Viral disease	3= Endemic	7= Vector-borne	3= Pakistan	Not applicable		Not applicable	0=No	Not applicable	1=Yes	A. albopictus is particularly tolerant to a wide range of temperatures, hence, owing to Pakistan’s climatic condition and lack of sanitation, the vector very easily inhabits water supplies in Pakistan.		0=No	Not applicable	0=No	Not applicable
																				Not applicable
[truncated: 61 more columns]
